# Supplementary material for: BROAD‐NESS Uncovers Dual‐Stream Mechanisms Underlying Predictive Coding in Auditory Memory Networks
Source: Adv Sci (Weinh). 2025 Sep 29;12(44):e07878. doi: 10.1002/advs.202507878 (PMC12667469; doi:10.1002/advs.202507878)
Supplement: Supplementary file 3 — Supporting Information [file ADVS-12-e07878-s006.xlsx]

## Sheet: cluster1
Voxel	X	Y	Z	PC1	PC2
1	0	0	0	0	0
2	-70	-38	-8	0	0
3	-70	-38	0	0	0
4	-70	-30	-8	0	0
5	-70	-30	8	0	0
6	-62	-62	-8	0	0
7	-62	-62	0	0	0
8	-62	-62	8	0	0
9	-62	-62	16	0	0
10	-62	-54	-16	0	0
11	-62	-54	-8	0	0
12	-62	-54	0	0	0
13	-62	-54	8	0	0
14	-62	-54	16	0	0
15	-62	-54	24	0	0
16	-62	-54	32	0	0
17	-62	-46	-24	0	0
18	-62	-46	-16	0	0
19	-62	-46	-8	0	0
20	-62	-46	0	0	0
21	-62	-46	8	0	0
22	-62	-46	16	0	0
23	-62	-46	24	0	0
24	-62	-46	32	0	0
25	-62	-46	40	0	0
26	-62	-38	-24	0	0
27	-62	-38	-16	0	0
28	-62	-38	0	0	0
29	-62	-38	8	0	0
30	-62	-38	16	0	0
31	-62	-38	32	0	0
32	-62	-38	40	0	0
33	-62	-38	48	0	0
34	-62	-30	-24	0	0
35	-62	-30	-16	0	0
36	-62	-30	0	0	0
37	-62	-30	40	0	0
38	-62	-30	48	0	0
39	-62	-22	-32	0	0
40	-62	-22	-24	0	0
41	-62	-22	-16	0	0
42	-62	-22	-8	0	0
43	-62	-22	0	0	0
44	-62	-14	-32	0	0
45	-62	-14	-24	0	0
46	-62	-14	-16	0	0
47	-62	-14	-8	0	0
48	-62	-14	0	0	0
49	-62	-14	40	0	0
50	-62	-6	-24	0	0
51	-62	-6	-16	0	0
52	-62	-6	-8	0	0
53	-62	-6	0	0	0
54	-62	-6	8	0	0
55	-62	-6	16	0	0
56	-62	-6	24	0	0
57	-62	-6	32	0	0
58	-62	2	-24	0	0
59	-62	2	0	0	0
60	-62	2	8	0	0
61	-62	2	16	0	0
62	-62	2	24	0	0
63	-62	2	32	0	0
64	-62	10	8	0	0
65	-62	10	16	0	0
66	-62	10	24	0	0
67	-54	-70	-16	0	0
68	-54	-70	-8	0	0
69	-54	-70	0	0	0
70	-54	-70	8	0	0
71	-54	-70	16	0	0
72	-54	-70	24	0	0
73	-54	-70	32	0	0
74	-54	-62	-40	0	0
75	-54	-62	-32	0	0
76	-54	-62	-24	0	0
77	-54	-62	-16	0	0
78	-54	-62	-8	0	0
79	-54	-62	0	0	0
80	-54	-62	8	0	0
81	-54	-62	16	0	0
82	-54	-62	24	0	0
83	-54	-62	32	0	0
84	-54	-62	40	0	0
85	-54	-54	-40	0	0
86	-54	-54	-32	0	0
87	-54	-54	-24	0	0
88	-54	-54	-16	0	0
89	-54	-54	-8	0	0
90	-54	-54	0	0	0
91	-54	-54	8	0	0
92	-54	-54	16	0	0
93	-54	-54	24	0	0
94	-54	-54	32	0	0
95	-54	-54	40	0	0
96	-54	-54	48	0	0
97	-54	-46	-24	0	0
98	-54	-46	-16	0	0
99	-54	-46	0	0	0
100	-54	-46	8	0	0
101	-54	-46	16	0	0
102	-54	-46	24	0	0
103	-54	-46	32	0	0
104	-54	-46	40	0	0
105	-54	-46	48	0	0
106	-54	-46	56	0	0
107	-54	-38	-24	0	0
108	-54	-38	-16	0	0
109	-54	-38	8	0	0
110	-54	-38	40	0	0
111	-54	-38	48	0	0
112	-54	-38	56	0	0
113	-54	-30	-24	0	0
114	-54	-30	40	0	0
115	-54	-30	48	0	0
116	-54	-30	56	0	0
117	-54	-22	-32	0	0
118	-54	-22	-24	0	0
119	-54	-22	-16	0	0
120	-54	-22	-8	0	0
121	-54	-22	0	0	0
122	-54	-22	48	0	0
123	-54	-22	56	0	0
124	-54	-14	-40	0	0
125	-54	-14	-32	0	0
126	-54	-14	-24	0	0
127	-54	-14	-16	0	0
128	-54	-14	-8	0	0
129	-54	-14	48	0	0
130	-54	-6	-40	0	0
131	-54	-6	-32	0	0
132	-54	-6	-24	0	0
133	-54	-6	-16	0	0
134	-54	-6	-8	0	0
135	-54	-6	0	0	0
136	-54	-6	24	0	0
137	-54	-6	32	0	0
138	-54	-6	40	0	0
139	-54	-6	48	0	0
140	-54	2	-32	0	0
141	-54	2	-24	0	0
142	-54	2	-16	0	0
143	-54	2	-8	0	0
144	-54	2	0	0	0
145	-54	2	8	0	0
146	-54	2	16	0	0
147	-54	2	24	0	0
148	-54	2	32	0	0
149	-54	2	40	0	0
150	-54	2	48	0	0
151	-54	10	-32	0	0
152	-54	10	-24	0	0
153	-54	10	-16	0	0
154	-54	10	-8	0	0
155	-54	10	8	0	0
156	-54	10	16	0	0
157	-54	10	24	0	0
158	-54	10	32	0	0
159	-54	10	40	0	0
160	-54	18	8	0	0
161	-54	18	16	0	0
162	-54	18	24	0	0
163	-54	18	32	0	0
164	-54	26	8	0	0
165	-54	26	16	0	0
166	-54	26	24	0	0
167	-54	34	-8	0	0
168	-54	34	0	0	0
169	-54	34	8	0	0
170	-54	34	16	0	0
171	-46	-86	-8	0	0
172	-46	-86	0	0	0
173	-46	-86	8	0	0
174	-46	-86	16	0	0
175	-46	-78	-32	0	0
176	-46	-78	-16	0	0
177	-46	-78	-8	0	0
178	-46	-78	0	0	0
179	-46	-78	8	0	0
180	-46	-78	16	0	0
181	-46	-78	24	0	0
182	-46	-78	32	0	0
183	-46	-70	-48	0	0
184	-46	-70	-40	0	0
185	-46	-70	-32	0	0
186	-46	-70	-24	0	0
187	-46	-70	-16	0	0
188	-46	-70	-8	0	0
189	-46	-70	0	0	0
190	-46	-70	8	0	0
191	-46	-70	16	0	0
192	-46	-70	24	0	0
193	-46	-70	32	0	0
194	-46	-70	40	0	0
195	-46	-70	48	0	0
196	-46	-62	-48	0	0
197	-46	-62	-40	0	0
198	-46	-62	-32	0	0
199	-46	-62	-24	0	0
200	-46	-62	-16	0	0
201	-46	-62	-8	0	0
202	-46	-62	0	0	0
203	-46	-62	8	0	0
204	-46	-62	16	0	0
205	-46	-62	24	0	0
206	-46	-62	32	0	0
207	-46	-62	40	0	0
208	-46	-62	48	0	0
209	-46	-54	-56	0	0
210	-46	-54	-48	0	0
211	-46	-54	-40	0	0
212	-46	-54	-32	0	0
213	-46	-54	-24	0	0
214	-46	-54	-16	0	0
215	-46	-54	-8	0	0
216	-46	-54	0	0	0
217	-46	-54	8	0	0
218	-46	-54	16	0	0
219	-46	-54	24	0	0
220	-46	-54	32	0	0
221	-46	-54	40	0	0
222	-46	-54	48	0	0
223	-46	-54	56	0	0
224	-46	-46	-48	0	0
225	-46	-46	-40	0	0
226	-46	-46	-32	0	0
227	-46	-46	-24	0	0
228	-46	-46	-16	0	0
229	-46	-46	-8	0	0
230	-46	-46	8	0	0
231	-46	-46	16	0	0
232	-46	-46	24	0	0
233	-46	-46	32	0	0
234	-46	-46	40	0	0
235	-46	-46	48	0	0
236	-46	-46	56	0	0
237	-46	-38	-24	0	0
238	-46	-38	8	0	0
239	-46	-38	40	0	0
240	-46	-38	48	0	0
241	-46	-38	56	0	0
242	-46	-38	64	0	0
243	-46	-30	40	0	0
244	-46	-30	48	0	0
245	-46	-30	56	0	0
246	-46	-30	64	0	0
247	-46	-22	0	0	0
248	-46	-22	48	0	0
249	-46	-22	56	0	0
250	-46	-22	64	0	0
251	-46	-14	-40	0	0
252	-46	-14	-32	0	0
253	-46	-14	-24	0	0
254	-46	-14	-16	0	0
255	-46	-14	-8	0	0
256	-46	-14	48	0	0
257	-46	-14	56	0	0
258	-46	-6	-40	0	0
259	-46	-6	-32	0	0
260	-46	-6	-24	0	0
261	-46	-6	-16	0	0
262	-46	-6	-8	0	0
263	-46	-6	24	0	0
264	-46	-6	32	0	0
265	-46	-6	40	0	0
266	-46	-6	48	0	0
267	-46	-6	56	0	0
268	-46	2	-40	0	0
269	-46	2	-32	0	0
270	-46	2	-24	0	0
271	-46	2	-16	0	0
272	-46	2	-8	0	0
273	-46	2	8	0	0
274	-46	2	16	0	0
275	-46	2	24	0	0
276	-46	2	32	0	0
277	-46	2	40	0	0
278	-46	2	48	0	0
279	-46	2	56	0	0
280	-46	10	-40	0	0
281	-46	10	-32	0	0
282	-46	10	-24	0	0
283	-46	10	-16	0	0
284	-46	10	-8	0	0
285	-46	10	8	0	0
286	-46	10	16	0	0
287	-46	10	24	0	0
288	-46	10	32	0	0
289	-46	10	40	0	0
290	-46	10	48	0	0
291	-46	10	56	0	0
292	-46	18	-32	0	0
293	-46	18	-24	0	0
294	-46	18	-16	0	0
295	-46	18	-8	0	0
296	-46	18	8	0	0
297	-46	18	16	0	0
298	-46	18	24	0	0
299	-46	18	32	0	0
300	-46	18	40	0	0
301	-46	18	48	0	0
302	-46	26	-16	0	0
303	-46	26	-8	0	0
304	-46	26	8	0	0
305	-46	26	16	0	0
306	-46	26	24	0	0
307	-46	26	32	0	0
308	-46	26	40	0	0
309	-46	34	-16	0	0
310	-46	34	-8	0	0
311	-46	34	0	0	0
312	-46	34	8	0	0
313	-46	34	16	0	0
314	-46	34	24	0	0
315	-46	34	32	0	0
316	-46	42	-16	0	0
317	-46	42	-8	0	0
318	-46	42	0	0	0
319	-46	42	8	0	0
320	-46	42	16	0	0
321	-46	42	24	0	0
322	-46	50	-8	0	0
323	-46	50	0	0	0
324	-46	50	8	0	0
325	-38	-94	-8	0	0
326	-38	-94	0	0	0
327	-38	-86	-16	0	0
328	-38	-86	-8	0	0
329	-38	-86	0	0	0
330	-38	-86	8	0	0
331	-38	-86	16	0	0
332	-38	-86	24	0	0
333	-38	-86	32	0	0
334	-38	-78	-48	0	0
335	-38	-78	-40	0	0
336	-38	-78	-32	0	0
337	-38	-78	-24	0	0
338	-38	-78	-16	0	0
339	-38	-78	-8	0	0
340	-38	-78	0	0	0
341	-38	-78	8	0	0
342	-38	-78	16	0	0
343	-38	-78	24	0	0
344	-38	-78	32	0	0
345	-38	-78	40	0	0
346	-38	-70	-56	0	0
347	-38	-70	-48	0	0
348	-38	-70	-40	0	0
349	-38	-70	-32	0	0
350	-38	-70	-24	0	0
351	-38	-70	-16	0	0
352	-38	-70	-8	0	0
353	-38	-70	0	0	0
354	-38	-70	8	0	0
355	-38	-70	16	0	0
356	-38	-70	24	0	0
357	-38	-70	32	0	0
358	-38	-70	40	0	0
359	-38	-70	48	0	0
360	-38	-70	56	0	0
361	-38	-62	-56	0	0
362	-38	-62	-48	0	0
363	-38	-62	-40	0	0
364	-38	-62	-32	0	0
365	-38	-62	-24	0	0
366	-38	-62	-16	0	0
367	-38	-62	-8	0	0
368	-38	-62	0	0	0
369	-38	-62	8	0	0
370	-38	-62	16	0	0
371	-38	-62	24	0	0
372	-38	-62	40	0	0
373	-38	-62	48	0	0
374	-38	-62	56	0	0
375	-38	-54	-56	0	0
376	-38	-54	-48	0	0
377	-38	-54	-40	0	0
378	-38	-54	-32	0	0
379	-38	-54	-24	0	0
380	-38	-54	-16	0	0
381	-38	-54	-8	0	0
382	-38	-54	0	0	0
383	-38	-54	8	0	0
384	-38	-54	16	0	0
385	-38	-54	24	0	0
386	-38	-54	40	0	0
387	-38	-54	48	0	0
388	-38	-54	56	0	0
389	-38	-54	64	0	0
390	-38	-46	-56	0	0
391	-38	-46	-48	0	0
392	-38	-46	-40	0	0
393	-38	-46	-32	0	0
394	-38	-46	-24	0	0
395	-38	-46	-16	0	0
396	-38	-46	-8	0	0
397	-38	-46	8	0	0
398	-38	-46	16	0	0
399	-38	-46	24	0	0
400	-38	-46	32	0	0
401	-38	-46	48	0	0
402	-38	-46	56	0	0
403	-38	-46	64	0	0
404	-38	-38	-40	0	0
405	-38	-38	-32	0	0
406	-38	-38	32	0	0
407	-38	-38	40	0	0
408	-38	-38	56	0	0
409	-38	-38	64	0	0
410	-38	-30	40	0	0
411	-38	-30	48	0	0
412	-38	-30	56	0	0
413	-38	-30	64	0	0
414	-38	-22	0	0	0
415	-38	-22	40	0	0
416	-38	-22	48	0	0
417	-38	-22	56	0	0
418	-38	-22	64	0	0
419	-38	-14	-40	0	0
420	-38	-14	-16	0	0
421	-38	-14	-8	0	0
422	-38	-14	40	0	0
423	-38	-14	48	0	0
424	-38	-14	56	0	0
425	-38	-14	64	0	0
426	-38	-6	-48	0	0
427	-38	-6	-40	0	0
428	-38	-6	-32	0	0
429	-38	-6	-24	0	0
430	-38	-6	-16	0	0
431	-38	-6	-8	0	0
432	-38	-6	24	0	0
433	-38	-6	40	0	0
434	-38	-6	48	0	0
435	-38	-6	56	0	0
436	-38	-6	64	0	0
437	-38	2	-48	0	0
438	-38	2	-40	0	0
439	-38	2	-32	0	0
440	-38	2	-24	0	0
441	-38	2	-16	0	0
442	-38	2	-8	0	0
443	-38	2	0	0	0
444	-38	2	8	0	0
445	-38	2	16	0	0
446	-38	2	24	0	0
447	-38	2	32	0	0
448	-38	2	40	0	0
449	-38	2	48	0	0
450	-38	2	56	0	0
451	-38	2	64	0	0
452	-38	10	-40	0	0
453	-38	10	-32	0	0
454	-38	10	-24	0	0
455	-38	10	-16	0	0
456	-38	10	-8	0	0
457	-38	10	8	0	0
458	-38	10	16	0	0
459	-38	10	24	0	0
460	-38	10	32	0	0
461	-38	10	40	0	0
462	-38	10	48	0	0
463	-38	10	56	0	0
464	-38	18	-40	0	0
465	-38	18	-32	0	0
466	-38	18	-24	0	0
467	-38	18	-16	0	0
468	-38	18	-8	0	0
469	-38	18	0	0	0
470	-38	18	8	0	0
471	-38	18	16	0	0
472	-38	18	24	0	0
473	-38	18	32	0	0
474	-38	18	40	0	0
475	-38	18	48	0	0
476	-38	18	56	0	0
477	-38	26	-24	0	0
478	-38	26	-16	0	0
479	-38	26	-8	0	0
480	-38	26	0	0	0
481	-38	26	8	0	0
482	-38	26	16	0	0
483	-38	26	24	0	0
484	-38	26	32	0	0
485	-38	26	40	0	0
486	-38	26	48	0	0
487	-38	34	-16	0	0
488	-38	34	-8	0	0
489	-38	34	0	0	0
490	-38	34	8	0	0
491	-38	34	16	0	0
492	-38	34	24	0	0
493	-38	34	32	0	0
494	-38	34	40	0	0
495	-38	42	-16	0	0
496	-38	42	-8	0	0
497	-38	42	0	0	0
498	-38	42	8	0	0
499	-38	42	16	0	0
500	-38	42	24	0	0
501	-38	42	32	0	0
502	-38	50	-16	0	0
503	-38	50	-8	0	0
504	-38	50	0	0	0
505	-38	50	8	0	0
506	-38	50	16	0	0
507	-38	50	24	0	0
508	-38	58	-8	0	0
509	-38	58	0	0	0
510	-38	58	8	0	0
511	-38	58	16	0	0
512	-30	-94	-16	0	0
513	-30	-94	-8	0	0
514	-30	-94	0	0	0
515	-30	-94	8	0	0
516	-30	-94	16	0	0
517	-30	-94	24	0	0
518	-30	-86	-40	0	0
519	-30	-86	-32	0	0
520	-30	-86	-24	0	0
521	-30	-86	-16	0	0
522	-30	-86	-8	0	0
523	-30	-86	0	0	0
524	-30	-86	8	0	0
525	-30	-86	16	0	0
526	-30	-86	24	0	0
527	-30	-86	32	0	0
528	-30	-86	40	0	0
529	-30	-78	-48	0	0
530	-30	-78	-40	0	0
531	-30	-78	-32	0	0
532	-30	-78	-24	0	0
533	-30	-78	-16	0	0
534	-30	-78	-8	0	0
535	-30	-78	0	0	0
536	-30	-78	8	0	0
537	-30	-78	16	0	0
538	-30	-78	24	0	0
539	-30	-78	32	0	0
540	-30	-78	40	0	0
541	-30	-78	48	0	0
542	-30	-70	-56	0	0
543	-30	-70	-48	0	0
544	-30	-70	-40	0	0
545	-30	-70	-32	0	0
546	-30	-70	-24	0	0
547	-30	-70	-16	0	0
548	-30	-70	-8	0	0
549	-30	-70	0	0	0
550	-30	-70	8	0	0
551	-30	-70	16	0	0
552	-30	-70	24	0	0
553	-30	-70	32	0	0
554	-30	-70	40	0	0
555	-30	-70	48	0	0
556	-30	-70	56	0	0
557	-30	-62	-56	0	0
558	-30	-62	-48	0	0
559	-30	-62	-40	0	0
560	-30	-62	-32	0	0
561	-30	-62	-24	0	0
562	-30	-62	-16	0	0
563	-30	-62	-8	0	0
564	-30	-62	0	0	0
565	-30	-62	8	0	0
566	-30	-62	16	0	0
567	-30	-62	24	0	0
568	-30	-62	32	0	0
569	-30	-62	40	0	0
570	-30	-62	48	0	0
571	-30	-62	56	0	0
572	-30	-62	64	0	0
573	-30	-54	-56	0	0
574	-30	-54	-48	0	0
575	-30	-54	-40	0	0
576	-30	-54	-32	0	0
577	-30	-54	-24	0	0
578	-30	-54	-16	0	0
579	-30	-54	-8	0	0
580	-30	-54	0	0	0
581	-30	-54	8	0	0
582	-30	-54	16	0	0
583	-30	-54	24	0	0
584	-30	-54	40	0	0
585	-30	-54	48	0	0
586	-30	-54	56	0	0
587	-30	-54	64	0	0
588	-30	-46	-56	0	0
589	-30	-46	-48	0	0
590	-30	-46	-40	0	0
591	-30	-46	-32	0	0
592	-30	-46	-24	0	0
593	-30	-46	-16	0	0
594	-30	-46	-8	0	0
595	-30	-46	0	0	0
596	-30	-46	8	0	0
597	-30	-46	16	0	0
598	-30	-46	24	0	0
599	-30	-46	56	0	0
600	-30	-46	64	0	0
601	-30	-46	72	0	0
602	-30	-38	-56	0	0
603	-30	-38	-48	0	0
604	-30	-38	-40	0	0
605	-30	-38	-32	0	0
606	-30	-38	32	0	0
607	-30	-38	56	0	0
608	-30	-38	64	0	0
609	-30	-38	72	0	0
610	-30	-30	48	0	0
611	-30	-30	56	0	0
612	-30	-30	64	0	0
613	-30	-30	72	0	0
614	-30	-22	0	0	0
615	-30	-22	40	0	0
616	-30	-22	48	0	0
617	-30	-22	56	0	0
618	-30	-22	64	0	0
619	-30	-22	72	0	0
620	-30	-14	-40	0	0
621	-30	-14	-16	0	0
622	-30	-14	-8	0	0
623	-30	-14	40	0	0
624	-30	-14	48	0	0
625	-30	-14	56	0	0
626	-30	-14	64	0	0
627	-30	-14	72	0	0
628	-30	-6	-48	0	0
629	-30	-6	-40	0	0
630	-30	-6	-32	0	0
631	-30	-6	-24	0	0
632	-30	-6	-16	0	0
633	-30	-6	-8	0	0
634	-30	-6	8	0	0
635	-30	-6	16	0	0
636	-30	-6	24	0	0
637	-30	-6	40	0	0
638	-30	-6	48	0	0
639	-30	-6	56	0	0
640	-30	-6	64	0	0
641	-30	2	-48	0	0
642	-30	2	-40	0	0
643	-30	2	-32	0	0
644	-30	2	-24	0	0
645	-30	2	-16	0	0
646	-30	2	-8	0	0
647	-30	2	0	0	0
648	-30	2	8	0	0
649	-30	2	16	0	0
650	-30	2	40	0	0
651	-30	2	48	0	0
652	-30	2	56	0	0
653	-30	2	64	0	0
654	-30	10	-40	0	0
655	-30	10	-32	0	0
656	-30	10	-24	0	0
657	-30	10	-16	0	0
658	-30	10	-8	0	0
659	-30	10	0	0	0
660	-30	10	8	0	0
661	-30	10	16	0	0
662	-30	10	24	0	0
663	-30	10	32	0	0
664	-30	10	40	0	0
665	-30	10	48	0	0
666	-30	10	56	0	0
667	-30	10	64	0	0
668	-30	18	-40	0	0
669	-30	18	-32	0	0
670	-30	18	-24	0	0
671	-30	18	-16	0	0
672	-30	18	-8	0	0
673	-30	18	0	0	0
674	-30	18	8	0	0
675	-30	18	16	0	0
676	-30	18	24	0	0
677	-30	18	32	0	0
678	-30	18	40	0	0
679	-30	18	48	0	0
680	-30	18	56	0	0
681	-30	26	-24	0	0
682	-30	26	-16	0	0
683	-30	26	-8	0	0
684	-30	26	0	0	0
685	-30	26	8	0	0
686	-30	26	16	0	0
687	-30	26	24	0	0
688	-30	26	32	0	0
689	-30	26	40	0	0
690	-30	26	48	0	0
691	-30	26	56	0	0
692	-30	34	-16	0	0
693	-30	34	-8	0	0
694	-30	34	0	0	0
695	-30	34	8	0	0
696	-30	34	16	0	0
697	-30	34	24	0	0
698	-30	34	32	0	0
699	-30	34	40	0	0
700	-30	34	48	0	0
701	-30	42	-16	0	0
702	-30	42	-8	0	0
703	-30	42	0	0	0
704	-30	42	8	0	0
705	-30	42	16	0	0
706	-30	42	24	0	0
707	-30	42	32	0	0
708	-30	42	40	0	0
709	-30	50	-16	0	0
710	-30	50	-8	0	0
711	-30	50	0	0	0
712	-30	50	8	0	0
713	-30	50	16	0	0
714	-30	50	24	0	0
715	-30	50	32	0	0
716	-30	58	-16	0	0
717	-30	58	-8	0	0
718	-30	58	0	0	0
719	-30	58	8	0	0
720	-30	58	16	0	0
721	-30	58	24	0	0
722	-30	66	-8	0	0
723	-30	66	0	0	0
724	-22	-102	-8	0	0
725	-22	-102	0	0	0
726	-22	-102	8	0	0
727	-22	-94	-16	0	0
728	-22	-94	-8	0	0
729	-22	-94	0	0	0
730	-22	-94	8	0	0
731	-22	-94	16	0	0
732	-22	-94	24	0	0
733	-22	-86	-40	0	0
734	-22	-86	-32	0	0
735	-22	-86	-24	0	0
736	-22	-86	-16	0	0
737	-22	-86	-8	0	0
738	-22	-86	0	0	0
739	-22	-86	8	0	0
740	-22	-86	16	0	0
741	-22	-86	24	0	0
742	-22	-86	32	0	0
743	-22	-86	40	0	0
744	-22	-78	-48	0	0
745	-22	-78	-40	0	0
746	-22	-78	-32	0	0
747	-22	-78	-24	0	0
748	-22	-78	-16	0	0
749	-22	-78	-8	0	0
750	-22	-78	0	0	0
751	-22	-78	8	0	0
752	-22	-78	16	0	0
753	-22	-78	24	0	0
754	-22	-78	32	0	0
755	-22	-78	40	0	0
756	-22	-78	48	0	0
757	-22	-78	56	0	0
758	-22	-70	-56	0	0
759	-22	-70	-48	0	0
760	-22	-70	-40	0	0
761	-22	-70	-32	0	0
762	-22	-70	-24	0	0
763	-22	-70	-16	0	0
764	-22	-70	-8	0	0
765	-22	-70	0	0	0
766	-22	-70	8	0	0
767	-22	-70	16	0	0
768	-22	-70	24	0	0
769	-22	-70	32	0	0
770	-22	-70	40	0	0
771	-22	-70	48	0	0
772	-22	-70	56	0	0
773	-22	-70	64	0	0
774	-22	-62	-56	0	0
775	-22	-62	-48	0	0
776	-22	-62	-40	0	0
777	-22	-62	-32	0	0
778	-22	-62	-24	0	0
779	-22	-62	-16	0	0
780	-22	-62	-8	0	0
781	-22	-62	0	0	0
782	-22	-62	8	0	0
783	-22	-62	16	0	0
784	-22	-62	24	0	0
785	-22	-62	32	0	0
786	-22	-62	40	0	0
787	-22	-62	48	0	0
788	-22	-62	56	0	0
789	-22	-62	64	0	0
790	-22	-54	-56	0	0
791	-22	-54	-48	0	0
792	-22	-54	-40	0	0
793	-22	-54	-32	0	0
794	-22	-54	-24	0	0
795	-22	-54	-16	0	0
796	-22	-54	-8	0	0
797	-22	-54	0	0	0
798	-22	-54	8	0	0
799	-22	-54	16	0	0
800	-22	-54	24	0	0
801	-22	-54	32	0	0
802	-22	-54	40	0	0
803	-22	-54	48	0	0
804	-22	-54	56	0	0
805	-22	-54	64	0	0
806	-22	-54	72	0	0
807	-22	-46	-56	0	0
808	-22	-46	-48	0	0
809	-22	-46	-40	0	0
810	-22	-46	-32	0	0
811	-22	-46	-24	0	0
812	-22	-46	-16	0	0
813	-22	-46	-8	0	0
814	-22	-46	0	0	0
815	-22	-46	8	0	0
816	-22	-46	24	0	0
817	-22	-46	56	0	0
818	-22	-46	64	0	0
819	-22	-46	72	0	0
820	-22	-38	-48	0	0
821	-22	-38	-40	0	0
822	-22	-38	-32	0	0
823	-22	-38	8	0	0
824	-22	-38	24	0	0
825	-22	-38	56	0	0
826	-22	-38	64	0	0
827	-22	-38	72	0	0
828	-22	-30	-32	0	0
829	-22	-30	56	0	0
830	-22	-30	64	0	0
831	-22	-30	72	0	0
832	-22	-22	0	0	0
833	-22	-22	24	0	0
834	-22	-22	32	0	0
835	-22	-22	48	0	0
836	-22	-22	56	0	0
837	-22	-22	64	0	0
838	-22	-22	72	0	0
839	-22	-14	-8	0	0
840	-22	-14	0	0	0
841	-22	-14	8	0	0
842	-22	-14	16	0	0
843	-22	-14	24	0	0
844	-22	-14	32	0	0
845	-22	-14	48	0	0
846	-22	-14	56	0	0
847	-22	-14	64	0	0
848	-22	-14	72	0	0
849	-22	-6	-48	0	0
850	-22	-6	-40	0	0
851	-22	-6	-32	0	0
852	-22	-6	-24	0	0
853	-22	-6	-16	0	0
854	-22	-6	-8	0	0
855	-22	-6	0	0	0
856	-22	-6	8	0	0
857	-22	-6	16	0	0
858	-22	-6	24	0	0
859	-22	-6	40	0	0
860	-22	-6	48	0	0
861	-22	-6	56	0	0
862	-22	-6	64	0	0
863	-22	-6	72	0	0
864	-22	2	-40	0	0
865	-22	2	-32	0	0
866	-22	2	-24	0	0
867	-22	2	-16	0	0
868	-22	2	-8	0	0
869	-22	2	0	0	0
870	-22	2	8	0	0
871	-22	2	16	0	0
872	-22	2	40	0	0
873	-22	2	48	0	0
874	-22	2	56	0	0
875	-22	2	64	0	0
876	-22	2	72	0	0
877	-22	10	-40	0	0
878	-22	10	-32	0	0
879	-22	10	-24	0	0
880	-22	10	-16	0	0
881	-22	10	-8	0	0
882	-22	10	0	0	0
883	-22	10	8	0	0
884	-22	10	32	0	0
885	-22	10	40	0	0
886	-22	10	48	0	0
887	-22	10	56	0	0
888	-22	10	64	0	0
889	-22	18	-40	0	0
890	-22	18	-32	0	0
891	-22	18	-24	0	0
892	-22	18	-16	0	0
893	-22	18	-8	0	0
894	-22	18	0	0	0
895	-22	18	24	0	0
896	-22	18	32	0	0
897	-22	18	40	0	0
898	-22	18	48	0	0
899	-22	18	56	0	0
900	-22	18	64	0	0
901	-22	26	-24	0	0
902	-22	26	-16	0	0
903	-22	26	-8	0	0
904	-22	26	0	0	0
905	-22	26	16	0	0
906	-22	26	24	0	0
907	-22	26	32	0	0
908	-22	26	40	0	0
909	-22	26	48	0	0
910	-22	26	56	0	0
911	-22	34	-24	0	0
912	-22	34	-16	0	0
913	-22	34	-8	0	0
914	-22	34	0	0	0
915	-22	34	8	0	0
916	-22	34	16	0	0
917	-22	34	24	0	0
918	-22	34	32	0	0
919	-22	34	40	0	0
920	-22	34	48	0	0
921	-22	34	56	0	0
922	-22	42	-16	0	0
923	-22	42	-8	0	0
924	-22	42	0	0	0
925	-22	42	8	0	0
926	-22	42	16	0	0
927	-22	42	24	0	0
928	-22	42	32	0	0
929	-22	42	40	0	0
930	-22	42	48	0	0
931	-22	50	-16	0	0
932	-22	50	-8	0	0
933	-22	50	0	0	0
934	-22	50	8	0	0
935	-22	50	16	0	0
936	-22	50	24	0	0
937	-22	50	32	0	0
938	-22	50	40	0	0
939	-22	58	-16	0	0
940	-22	58	-8	0	0
941	-22	58	0	0	0
942	-22	58	8	0	0
943	-22	58	16	0	0
944	-22	58	24	0	0
945	-22	58	32	0	0
946	-22	66	-8	0	0
947	-22	66	0	0	0
948	-22	66	8	0	0
949	-22	66	16	0	0
950	-14	-102	-16	0	0
951	-14	-102	-8	0	0
952	-14	-102	0	0	0
953	-14	-102	8	0	0
954	-14	-102	16	0	0
955	-14	-94	-16	0	0
956	-14	-94	-8	0	0
957	-14	-94	0	0	0
958	-14	-94	8	0	0
959	-14	-94	16	0	0
960	-14	-94	24	0	0
961	-14	-94	32	0	0
962	-14	-86	-40	0	0
963	-14	-86	-32	0	0
964	-14	-86	-24	0	0
965	-14	-86	-16	0	0
966	-14	-86	-8	0	0
967	-14	-86	0	0	0
968	-14	-86	8	0	0
969	-14	-86	16	0	0
970	-14	-86	24	0	0
971	-14	-86	32	0	0
972	-14	-86	40	0	0
973	-14	-86	48	0	0
974	-14	-78	-48	0	0
975	-14	-78	-40	0	0
976	-14	-78	-32	0	0
977	-14	-78	-24	0	0
978	-14	-78	-16	0	0
979	-14	-78	-8	0	0
980	-14	-78	0	0	0
981	-14	-78	8	0	0
982	-14	-78	16	0	0
983	-14	-78	24	0	0
984	-14	-78	32	0	0
985	-14	-78	40	0	0
986	-14	-78	48	0	0
987	-14	-78	56	0	0
988	-14	-70	-56	0	0
989	-14	-70	-48	0	0
990	-14	-70	-40	0	0
991	-14	-70	-32	0	0
992	-14	-70	-24	0	0
993	-14	-70	-16	0	0
994	-14	-70	-8	0	0
995	-14	-70	0	0	0
996	-14	-70	32	0	0
997	-14	-70	40	0	0
998	-14	-70	48	0	0
999	-14	-70	56	0	0
1000	-14	-70	64	0	0
1001	-14	-62	-56	0	0
1002	-14	-62	-48	0	0
1003	-14	-62	-40	0	0
1004	-14	-62	-32	0	0
1005	-14	-62	-24	0	0
1006	-14	-62	-16	0	0
1007	-14	-62	-8	0	0
1008	-14	-62	0	0	0
1009	-14	-62	48	0	0
1010	-14	-62	56	0	0
1011	-14	-62	64	0	0
1012	-14	-62	72	0	0
1013	-14	-54	-56	0	0
1014	-14	-54	-48	0	0
1015	-14	-54	-40	0	0
1016	-14	-54	-32	0	0
1017	-14	-54	-16	0	0
1018	-14	-54	-8	0	0
1019	-14	-54	0	0	0
1020	-14	-54	8	0	0
1021	-14	-54	16	0	0
1022	-14	-54	24	0	0
1023	-14	-54	56	0	0
1024	-14	-54	64	0	0
1025	-14	-54	72	0	0
1026	-14	-46	-56	0	0
1027	-14	-46	-48	0	0
1028	-14	-46	-40	0	0
1029	-14	-46	-32	0	0
1030	-14	-46	-8	0	0
1031	-14	-46	0	0	0
1032	-14	-46	8	0	0
1033	-14	-46	16	0	0
1034	-14	-46	24	0	0
1035	-14	-46	64	0	0
1036	-14	-46	72	0	0
1037	-14	-38	-48	0	0
1038	-14	-38	-40	0	0
1039	-14	-38	-32	0	0
1040	-14	-38	-24	0	0
1041	-14	-38	0	0	0
1042	-14	-38	8	0	0
1043	-14	-38	16	0	0
1044	-14	-38	24	0	0
1045	-14	-38	64	0	0
1046	-14	-38	72	0	0
1047	-14	-38	80	0	0
1048	-14	-30	-40	0	0
1049	-14	-30	-32	0	0
1050	-14	-30	24	0	0
1051	-14	-30	56	0	0
1052	-14	-30	64	0	0
1053	-14	-30	72	0	0
1054	-14	-22	-32	0	0
1055	-14	-22	0	0	0
1056	-14	-22	16	0	0
1057	-14	-22	56	0	0
1058	-14	-22	64	0	0
1059	-14	-22	72	0	0
1060	-14	-14	-16	0	0
1061	-14	-14	-8	0	0
1062	-14	-14	0	0	0
1063	-14	-14	8	0	0
1064	-14	-14	16	0	0
1065	-14	-14	24	-0.0256768	0
1066	-14	-14	48	0	0
1067	-14	-14	56	0	0
1068	-14	-14	64	0	0
1069	-14	-14	72	0	0
1070	-14	-6	-16	0	0
1071	-14	-6	-8	0	0
1072	-14	-6	0	0	0
1073	-14	-6	8	0	0
1074	-14	-6	16	0	0
1075	-14	-6	40	-0.0263308	0
1076	-14	-6	48	0	0
1077	-14	-6	56	0	0
1078	-14	-6	64	0	0
1079	-14	-6	72	0	0
1080	-14	2	-24	0	0
1081	-14	2	-16	0	0
1082	-14	2	-8	0	0
1083	-14	2	0	0	0
1084	-14	2	8	0	0
1085	-14	2	48	0	0
1086	-14	2	56	0	0
1087	-14	2	64	0	0
1088	-14	2	72	0	0
1089	-14	10	-24	0	0
1090	-14	10	-16	0	0
1091	-14	10	-8	0	0
1092	-14	10	0	0	0
1093	-14	10	40	0	0
1094	-14	10	48	0	0
1095	-14	10	56	0	0
1096	-14	10	64	0	0
1097	-14	10	72	0	0
1098	-14	18	-24	0	0
1099	-14	18	-16	0	0
1100	-14	18	-8	0	0
1101	-14	18	0	0	0
1102	-14	18	40	0	0
1103	-14	18	48	0	0
1104	-14	18	56	0	0
1105	-14	18	64	0	0
1106	-14	26	-24	0	0
1107	-14	26	-16	0	0
1108	-14	26	-8	0	0
1109	-14	26	0	0	0
1110	-14	26	24	0	0
1111	-14	26	32	0	0
1112	-14	26	40	0	0
1113	-14	26	48	0	0
1114	-14	26	56	0	0
1115	-14	26	64	0	0
1116	-14	34	-24	0	0
1117	-14	34	-16	0	0
1118	-14	34	-8	0	0
1119	-14	34	0	0	0
1120	-14	34	16	0	0
1121	-14	34	24	0	0
1122	-14	34	32	0	0
1123	-14	34	40	0	0
1124	-14	34	48	0	0
1125	-14	34	56	0	0
1126	-14	42	-24	0	0
1127	-14	42	-16	0	0
1128	-14	42	-8	0	0
1129	-14	42	0	0	0
1130	-14	42	8	0	0
1131	-14	42	16	0	0
1132	-14	42	24	0	0
1133	-14	42	32	0	0
1134	-14	42	40	0	0
1135	-14	42	48	0	0
1136	-14	50	-24	0	0
1137	-14	50	-16	0	0
1138	-14	50	-8	0	0
1139	-14	50	0	0	0
1140	-14	50	8	0	0
1141	-14	50	16	0	0
1142	-14	50	24	0	0
1143	-14	50	32	0	0
1144	-14	50	40	0	0
1145	-14	58	-16	0	0
1146	-14	58	-8	0	0
1147	-14	58	0	0	0
1148	-14	58	8	0	0
1149	-14	58	16	0	0
1150	-14	58	24	0	0
1151	-14	58	32	0	0
1152	-14	66	-16	0	0
1153	-14	66	-8	0	0
1154	-14	66	0	0	0
1155	-14	66	8	0	0
1156	-14	66	16	0	0
1157	-14	66	24	0	0
1158	-6	-102	-8	0	0
1159	-6	-102	0	0	0
1160	-6	-102	8	0	0
1161	-6	-102	16	0	0
1162	-6	-94	-16	0	0
1163	-6	-94	-8	0	0
1164	-6	-94	0	0	0
1165	-6	-94	8	0	0
1166	-6	-94	16	0	0
1167	-6	-94	24	0	0
1168	-6	-94	32	0	0
1169	-6	-86	-40	0	0
1170	-6	-86	-32	0	0
1171	-6	-86	-24	0	0
1172	-6	-86	-16	0	0
1173	-6	-86	-8	0	0
1174	-6	-86	0	0	0
1175	-6	-86	8	0	0
1176	-6	-86	16	0	0
1177	-6	-86	24	0	0
1178	-6	-86	32	0	0
1179	-6	-86	40	0	0
1180	-6	-86	48	0	0
1181	-6	-78	-48	0	0
1182	-6	-78	-40	0	0
1183	-6	-78	-32	0	0
1184	-6	-78	-24	0	0
1185	-6	-78	-16	0	0
1186	-6	-78	-8	0	0
1187	-6	-78	0	0	0
1188	-6	-78	16	0	0
1189	-6	-78	24	0	0
1190	-6	-78	32	0	0
1191	-6	-78	40	0	0
1192	-6	-78	48	0	0
1193	-6	-78	56	0	0
1194	-6	-70	-48	0	0
1195	-6	-70	-40	0	0
1196	-6	-70	-32	0	0
1197	-6	-70	-24	0	0
1198	-6	-70	-16	0	0
1199	-6	-70	-8	0	0
1200	-6	-70	0	0	0
1201	-6	-70	40	0	0
1202	-6	-70	48	0	0
1203	-6	-70	56	0	0
1204	-6	-70	64	0	0
1205	-6	-62	-56	0	0
1206	-6	-62	-48	0	0
1207	-6	-62	-40	0	0
1208	-6	-62	-32	0	0
1209	-6	-62	-24	0	0
1210	-6	-62	-8	0	0
1211	-6	-62	48	0	0
1212	-6	-62	56	0	0
1213	-6	-62	64	0	0
1214	-6	-54	-64	0	0
1215	-6	-54	-56	0	0
1216	-6	-54	-48	0	0
1217	-6	-54	-40	0	0
1218	-6	-54	-32	0	0
1219	-6	-54	-8	0	0
1220	-6	-54	0	0	0
1221	-6	-54	64	0	0
1222	-6	-54	72	0	0
1223	-6	-46	-64	0	0
1224	-6	-46	-56	0	0
1225	-6	-46	-48	0	0
1226	-6	-46	-40	0	0
1227	-6	-46	-32	0	0
1228	-6	-46	72	0	0
1229	-6	-38	-64	0	0
1230	-6	-38	-56	0	0
1231	-6	-38	-48	0	0
1232	-6	-38	-40	0	0
1233	-6	-38	-32	0	0
1234	-6	-38	8	0	0
1235	-6	-38	16	0	0
1236	-6	-38	72	0	0
1237	-6	-30	-48	0	0
1238	-6	-30	-40	0	0
1239	-6	-30	-32	0	0
1240	-6	-30	0	0	0
1241	-6	-30	8	0	0
1242	-6	-30	64	0	0
1243	-6	-30	72	0	0
1244	-6	-22	-40	0	0
1245	-6	-22	8	0	0
1246	-6	-22	16	-0.0248694	0
1247	-6	-22	64	0	0
1248	-6	-22	72	0	0
1249	-6	-14	-8	0	0
1250	-6	-14	0	0	0
1251	-6	-14	56	0	0
1252	-6	-14	64	0	0
1253	-6	-14	72	0	0
1254	-6	-6	-8	0	0
1255	-6	-6	0	0	0
1256	-6	-6	56	0	0
1257	-6	-6	64	0	0
1258	-6	-6	72	0	0
1259	-6	2	0	0	0
1260	-6	2	56	0	0
1261	-6	2	64	0	0
1262	-6	2	72	0	0
1263	-6	10	0	0	0
1264	-6	10	48	0	0
1265	-6	10	56	0	0
1266	-6	10	64	0	0
1267	-6	10	72	0	0
1268	-6	18	40	0	0
1269	-6	18	48	0	0
1270	-6	18	56	0	0
1271	-6	18	64	0	0
1272	-6	26	-24	0	0
1273	-6	26	-16	0	0
1274	-6	26	40	0	0
1275	-6	26	48	0	0
1276	-6	26	56	0	0
1277	-6	26	64	0	0
1278	-6	34	-24	0	0
1279	-6	34	-16	0	0
1280	-6	34	24	0	0
1281	-6	34	32	0	0
1282	-6	34	40	0	0
1283	-6	34	48	0	0
1284	-6	34	56	0	0
1285	-6	42	-24	0	0
1286	-6	42	-16	0	0
1287	-6	42	8	0	0
1288	-6	42	16	0	0
1289	-6	42	24	0	0
1290	-6	42	32	0	0
1291	-6	42	40	0	0
1292	-6	42	48	0	0
1293	-6	42	56	0	0
1294	-6	50	-24	0	0
1295	-6	50	-16	0	0
1296	-6	50	-8	0	0
1297	-6	50	0	0	0
1298	-6	50	8	0	0
1299	-6	50	16	0	0
1300	-6	50	24	0	0
1301	-6	50	32	0	0
1302	-6	50	40	0	0
1303	-6	50	48	0	0
1304	-6	58	-24	0	0
1305	-6	58	-16	0	0
1306	-6	58	-8	0	0
1307	-6	58	0	0	0
1308	-6	58	8	0	0
1309	-6	58	16	0	0
1310	-6	58	24	0	0
1311	-6	58	32	0	0
1312	-6	58	40	0	0
1313	-6	66	-16	0	0
1314	-6	66	-8	0	0
1315	-6	66	0	0	0
1316	-6	66	8	0	0
1317	-6	66	16	0	0
1318	-6	66	24	0	0
1319	2	-94	-16	0	0
1320	2	-94	-8	0	0
1321	2	-94	0	0	0
1322	2	-94	8	0	0
1323	2	-94	16	0	0
1324	2	-86	-32	0	0
1325	2	-86	-16	0	0
1326	2	-86	-8	0	0
1327	2	-86	0	0	0
1328	2	-86	8	0	0
1329	2	-86	16	0	0
1330	2	-86	24	0	0
1331	2	-86	32	0	0
1332	2	-78	-40	0	0
1333	2	-78	-32	0	0
1334	2	-78	-24	0	0
1335	2	-78	-16	0	0
1336	2	-78	-8	0	0
1337	2	-78	0	0	0
1338	2	-78	16	0	0
1339	2	-78	24	0	0
1340	2	-78	32	0	0
1341	2	-78	40	0	0
1342	2	-78	48	0	0
1343	2	-70	-40	0	0
1344	2	-70	-32	0	0
1345	2	-70	-24	0	0
1346	2	-70	-16	0	0
1347	2	-70	-8	0	0
1348	2	-70	40	0	0
1349	2	-70	48	0	0
1350	2	-70	56	0	0
1351	2	-62	-56	0	0
1352	2	-62	-48	0	0
1353	2	-62	-40	0	0
1354	2	-62	-32	0	0
1355	2	-62	56	0	0
1356	2	-62	64	0	0
1357	2	-54	-56	0	0
1358	2	-54	-48	0	0
1359	2	-54	-40	0	0
1360	2	-54	-32	0	0
1361	2	-54	64	0	0
1362	2	-46	-72	0	0
1363	2	-46	-64	0	0
1364	2	-46	-56	0	0
1365	2	-46	-48	0	0
1366	2	-46	-40	0	0
1367	2	-46	72	0	0
1368	2	-38	-64	0	0
1369	2	-38	-56	0	0
1370	2	-38	-48	0	0
1371	2	-38	-40	0	0
1372	2	-38	-32	0	0
1373	2	-38	72	0	0
1374	2	-30	-48	0	0
1375	2	-30	-40	0	0
1376	2	-30	-32	0	0
1377	2	-30	-24	0	0
1378	2	-30	-16	0	0
1379	2	-30	72	0	0
1380	2	-22	-48	0	0
1381	2	-22	-40	0	0
1382	2	-22	-32	0	0
1383	2	-22	-24	0	0
1384	2	-22	-16	0	0
1385	2	-22	-8	0	0
1386	2	-22	8	0	0
1387	2	-22	72	0	0
1388	2	-14	-32	0	0
1389	2	-14	-24	0	0
1390	2	-14	-8	0	0
1391	2	-14	8	0	0
1392	2	-14	64	0	0
1393	2	-14	72	0	0
1394	2	-6	16	0	0
1395	2	-6	56	0	0
1396	2	-6	64	0	0
1397	2	-6	72	0	0
1398	2	2	8	0	0
1399	2	2	24	0	0
1400	2	2	32	0	0
1401	2	2	40	0	-0.0240948
1402	2	2	48	0	0
1403	2	2	56	0	0
1404	2	2	64	0	0
1405	2	2	72	0	0
1406	2	10	16	-0.0252144	0
1407	2	10	24	0	0
1408	2	10	32	0	0
1409	2	10	40	0	0
1410	2	10	48	0	0
1411	2	10	56	0	0
1412	2	10	64	0	0
1413	2	18	8	0	0
1414	2	18	24	0	0
1415	2	18	32	0	0
1416	2	18	40	0	0
1417	2	18	48	0	0
1418	2	18	56	0	0
1419	2	18	64	0	0
1420	2	26	16	0	0
1421	2	26	24	0	0
1422	2	26	32	0	0
1423	2	26	40	0	0
1424	2	26	48	0	0
1425	2	26	56	0	0
1426	2	26	64	0	0
1427	2	34	24	0	0
1428	2	34	32	0	0
1429	2	34	40	0	0
1430	2	34	48	0	0
1431	2	34	56	0	0
1432	2	42	-32	0	0
1433	2	42	-24	0	0
1434	2	42	-16	0	0
1435	2	42	-8	0	0
1436	2	42	8	0	0
1437	2	42	16	0	0
1438	2	42	24	0	0
1439	2	42	32	0	0
1440	2	42	40	0	0
1441	2	42	48	0	0
1442	2	50	-24	0	0
1443	2	50	-16	0	0
1444	2	50	-8	0	0
1445	2	50	0	0	0
1446	2	50	8	0	0
1447	2	50	16	0	0
1448	2	50	24	0	0
1449	2	50	32	0	0
1450	2	50	40	0	0
1451	2	50	48	0	0
1452	2	58	-24	0	0
1453	2	58	-16	0	0
1454	2	58	-8	0	0
1455	2	58	0	0	0
1456	2	58	8	0	0
1457	2	58	16	0	0
1458	2	58	24	0	0
1459	2	58	32	0	0
1460	2	58	40	0	0
1461	2	66	-16	0	0
1462	2	66	-8	0	0
1463	2	66	0	0	0
1464	2	66	8	0	0
1465	2	66	16	0	0
1466	2	66	24	0	0
1467	10	-102	0	0	0
1468	10	-102	8	0	0
1469	10	-94	-8	0	0
1470	10	-94	0	0	0
1471	10	-94	8	0	0
1472	10	-94	16	0	0
1473	10	-94	24	0	0
1474	10	-94	32	0	0
1475	10	-86	-40	0	0
1476	10	-86	-32	0	0
1477	10	-86	-24	0	0
1478	10	-86	-16	0	0
1479	10	-86	-8	0	0
1480	10	-86	0	0	0
1481	10	-86	8	0	0
1482	10	-86	16	0	0
1483	10	-86	24	0	0
1484	10	-86	32	0	0
1485	10	-86	40	0	0
1486	10	-78	-48	0	0
1487	10	-78	-40	0	0
1488	10	-78	-32	0	0
1489	10	-78	-24	0	0
1490	10	-78	-16	0	0
1491	10	-78	-8	0	0
1492	10	-78	0	0	0
1493	10	-78	8	0	0
1494	10	-78	16	0	0
1495	10	-78	24	0	0
1496	10	-78	32	0	0
1497	10	-78	40	0	0
1498	10	-78	48	0	0
1499	10	-78	56	0	0
1500	10	-70	-48	0	0
1501	10	-70	-40	0	0
1502	10	-70	-32	0	0
1503	10	-70	-24	0	0
1504	10	-70	-16	0	0
1505	10	-70	-8	0	0
1506	10	-70	40	0	0
1507	10	-70	48	0	0
1508	10	-70	56	0	0
1509	10	-70	64	0	0
1510	10	-62	-56	0	0
1511	10	-62	-48	0	0
1512	10	-62	-40	0	0
1513	10	-62	-32	0	0
1514	10	-62	56	0	0
1515	10	-62	64	0	0
1516	10	-54	-64	0	0
1517	10	-54	-56	0	0
1518	10	-54	-48	0	0
1519	10	-54	-40	0	0
1520	10	-54	-32	0	0
1521	10	-54	56	0	0
1522	10	-54	64	0	0
1523	10	-54	72	0	0
1524	10	-46	-64	0	0
1525	10	-46	-56	0	0
1526	10	-46	-48	0	0
1527	10	-46	-40	0	0
1528	10	-46	-32	0	0
1529	10	-46	-24	0	0
1530	10	-46	64	0	0
1531	10	-46	72	0	0
1532	10	-38	-56	0	0
1533	10	-38	-48	0	0
1534	10	-38	-40	0	0
1535	10	-38	-32	0	0
1536	10	-38	-24	0	0
1537	10	-38	-16	0	0
1538	10	-38	72	0	0
1539	10	-38	80	0	0
1540	10	-30	-40	0	0
1541	10	-30	-32	0	0
1542	10	-30	-24	0	0
1543	10	-30	-16	0	0
1544	10	-30	-8	0	0
1545	10	-30	72	0	0
1546	10	-22	8	0	0
1547	10	-22	16	0	0
1548	10	-22	64	0	0
1549	10	-22	72	0	0
1550	10	-14	0	0	0
1551	10	-14	8	0	0
1552	10	-14	16	0	0
1553	10	-14	32	0	0
1554	10	-14	64	0	0
1555	10	-14	72	0	0
1556	10	-6	-16	0	0
1557	10	-6	-8	0	0
1558	10	-6	0	0	0
1559	10	-6	8	0	0
1560	10	-6	16	0	-0.0241183
1561	10	-6	24	0	0
1562	10	-6	32	0	0
1563	10	-6	40	0	0
1564	10	-6	48	0	0
1565	10	-6	56	0	0
1566	10	-6	64	0	0
1567	10	-6	72	0	0
1568	10	2	-32	0	0
1569	10	2	-16	0	0
1570	10	2	-8	0	0
1571	10	2	0	0	0
1572	10	2	8	0	0
1573	10	2	24	0	0
1574	10	2	32	0	0
1575	10	2	40	0	0
1576	10	2	48	0	0
1577	10	2	56	0	0
1578	10	2	64	0	0
1579	10	2	72	0	0
1580	10	10	24	0	0
1581	10	10	32	0	0
1582	10	10	40	0	0
1583	10	10	48	0	0
1584	10	10	56	0	0
1585	10	10	64	0	0
1586	10	10	72	0	0
1587	10	18	24	0	0
1588	10	18	32	0	0
1589	10	18	40	0	0
1590	10	18	48	0	0
1591	10	18	56	0	0
1592	10	18	64	0	0
1593	10	26	8	0	0
1594	10	26	16	0	0
1595	10	26	24	0	0
1596	10	26	32	0	0
1597	10	26	40	0	0
1598	10	26	48	0	0
1599	10	26	56	0	0
1600	10	26	64	0	0
1601	10	34	8	0	0
1602	10	34	16	0	0
1603	10	34	24	0	0
1604	10	34	32	0	0
1605	10	34	40	0	0
1606	10	34	48	0	0
1607	10	34	56	0	0
1608	10	42	8	0	0
1609	10	42	16	0	0
1610	10	42	24	0	0
1611	10	42	32	0	0
1612	10	42	40	0	0
1613	10	42	48	0	0
1614	10	42	56	0	0
1615	10	50	-24	0	0
1616	10	50	-16	0	0
1617	10	50	-8	0	0
1618	10	50	0	0	0
1619	10	50	8	0	0
1620	10	50	16	0	0
1621	10	50	24	0	0
1622	10	50	32	0	0
1623	10	50	40	0	0
1624	10	50	48	0	0
1625	10	58	-24	0	0
1626	10	58	-16	0	0
1627	10	58	-8	0	0
1628	10	58	0	0	0
1629	10	58	8	0	0
1630	10	58	16	0	0
1631	10	58	24	0	0
1632	10	58	32	0	0
1633	10	58	40	0	0
1634	10	66	-16	0	0
1635	10	66	-8	0	0
1636	10	66	0	0	0
1637	10	66	8	0	0
1638	10	66	16	0	0
1639	10	66	24	0	0
1640	18	-102	-8	0	0
1641	18	-102	0	0	0
1642	18	-102	8	0	0
1643	18	-94	-16	0	0
1644	18	-94	-8	0	0
1645	18	-94	0	0	0
1646	18	-94	8	0	0
1647	18	-94	16	0	0
1648	18	-94	24	0	0
1649	18	-94	32	0	0
1650	18	-86	-40	0	0
1651	18	-86	-32	0	0
1652	18	-86	-24	0	0
1653	18	-86	-16	0	0
1654	18	-86	-8	0	0
1655	18	-86	0	0	0
1656	18	-86	8	0	0
1657	18	-86	16	0	0
1658	18	-86	24	0	0
1659	18	-86	32	0	0
1660	18	-86	40	0	0
1661	18	-78	-48	0	0
1662	18	-78	-40	0	0
1663	18	-78	-32	0	0
1664	18	-78	-24	0	0
1665	18	-78	-16	0	0
1666	18	-78	-8	0	0
1667	18	-78	0	0	0
1668	18	-78	8	0	0
1669	18	-78	16	0	0
1670	18	-78	24	0	0
1671	18	-78	32	0	0
1672	18	-78	40	0	0
1673	18	-78	48	0	0
1674	18	-78	56	0	0
1675	18	-70	-56	0	0
1676	18	-70	-48	0	0
1677	18	-70	-40	0	0
1678	18	-70	-32	0	0
1679	18	-70	-24	0	0
1680	18	-70	-16	0	0
1681	18	-70	-8	0	0
1682	18	-70	0	0	0
1683	18	-70	32	0	0
1684	18	-70	40	0	0
1685	18	-70	48	0	0
1686	18	-70	56	0	0
1687	18	-70	64	0	0
1688	18	-62	-56	0	0
1689	18	-62	-48	0	0
1690	18	-62	-40	0	0
1691	18	-62	-32	0	0
1692	18	-62	-24	0	0
1693	18	-62	-16	0	0
1694	18	-62	48	0	0
1695	18	-62	56	0	0
1696	18	-62	64	0	0
1697	18	-62	72	0	0
1698	18	-54	-56	0	0
1699	18	-54	-48	0	0
1700	18	-54	-40	0	0
1701	18	-54	-32	0	0
1702	18	-54	-24	0	0
1703	18	-54	56	0	0
1704	18	-54	64	0	0
1705	18	-54	72	0	0
1706	18	-46	-56	0	0
1707	18	-46	-48	0	0
1708	18	-46	-40	0	0
1709	18	-46	-32	0	0
1710	18	-46	-24	0	0
1711	18	-46	-16	0	0
1712	18	-46	8	0	0
1713	18	-46	56	0	0
1714	18	-46	64	0	0
1715	18	-46	72	0	0
1716	18	-38	-48	0	0
1717	18	-38	-40	0	0
1718	18	-38	-32	0	0
1719	18	-38	-16	0	0
1720	18	-38	-8	0	0
1721	18	-38	0	0	0
1722	18	-38	8	0	0
1723	18	-38	64	0	0
1724	18	-38	72	0	0
1725	18	-38	80	0	0
1726	18	-30	-8	0	0
1727	18	-30	8	0	0
1728	18	-30	16	0	0
1729	18	-30	64	0	0
1730	18	-30	72	0	0
1731	18	-30	80	0	0
1732	18	-22	8	0	0
1733	18	-22	16	0	0
1734	18	-22	24	0	0
1735	18	-22	64	0	0
1736	18	-22	72	0	0
1737	18	-14	0	0	0
1738	18	-14	8	0	0
1739	18	-14	16	0	0
1740	18	-14	24	0	0
1741	18	-14	32	0	0
1742	18	-14	40	0	0
1743	18	-14	48	0	0
1744	18	-14	56	0	0
1745	18	-14	64	0	0
1746	18	-14	72	0	0
1747	18	-6	-8	0	0
1748	18	-6	0	0	0
1749	18	-6	8	0	0
1750	18	-6	32	0	0
1751	18	-6	40	0	0
1752	18	-6	48	0	0
1753	18	-6	56	0	0
1754	18	-6	64	0	0
1755	18	-6	72	0	0
1756	18	2	-24	0	0
1757	18	2	-16	0	0
1758	18	2	-8	0	0
1759	18	2	0	0	0
1760	18	2	8	0	0
1761	18	2	32	0	0
1762	18	2	40	0	0
1763	18	2	48	0	0
1764	18	2	56	0	0
1765	18	2	64	0	0
1766	18	2	72	0	0
1767	18	10	-40	0	0
1768	18	10	-32	0	0
1769	18	10	-24	0	0
1770	18	10	-16	0	0
1771	18	10	-8	0	0
1772	18	10	0	0	0
1773	18	10	8	0	0
1774	18	10	32	0	0
1775	18	10	40	0	0
1776	18	10	48	0	0
1777	18	10	56	0	0
1778	18	10	64	0	0
1779	18	18	32	0	0
1780	18	18	40	0	0
1781	18	18	48	0	0
1782	18	18	56	0	0
1783	18	18	64	0	0
1784	18	26	24	0	0
1785	18	26	32	0	0
1786	18	26	40	0	0
1787	18	26	48	0	0
1788	18	26	56	0	0
1789	18	34	16	0	0
1790	18	34	24	0	0
1791	18	34	32	0	0
1792	18	34	40	0	0
1793	18	34	48	0	0
1794	18	34	56	0	0
1795	18	42	8	0	0
1796	18	42	16	0	0
1797	18	42	24	0	0
1798	18	42	32	0	0
1799	18	42	40	0	0
1800	18	42	48	0	0
1801	18	50	-16	0	0
1802	18	50	-8	0	0
1803	18	50	0	0	0
1804	18	50	8	0	0
1805	18	50	16	0	0
1806	18	50	24	0	0
1807	18	50	32	0	0
1808	18	50	40	0	0
1809	18	58	-16	0	0
1810	18	58	-8	0	0
1811	18	58	0	0	0
1812	18	58	8	0	0
1813	18	58	16	0	0
1814	18	58	24	0	0
1815	18	58	32	0	0
1816	18	66	-16	0	0
1817	18	66	-8	0	0
1818	18	66	0	0	0
1819	18	66	8	0	0
1820	18	66	16	0	0
1821	18	66	24	0	0
1822	26	-102	0	0	0
1823	26	-94	-16	0	0
1824	26	-94	-8	0	0
1825	26	-94	0	0	0
1826	26	-94	8	0	0
1827	26	-94	16	0	0
1828	26	-94	24	0	0
1829	26	-86	-40	0	0
1830	26	-86	-32	0	0
1831	26	-86	-24	0	0
1832	26	-86	-16	0	0
1833	26	-86	-8	0	0
1834	26	-86	0	0	0
1835	26	-86	8	0	0
1836	26	-86	16	0	0
1837	26	-86	24	0	0
1838	26	-86	32	0	0
1839	26	-86	40	0	0
1840	26	-78	-48	0	0
1841	26	-78	-40	0	0
1842	26	-78	-32	0	0
1843	26	-78	-24	0	0
1844	26	-78	-16	0	0
1845	26	-78	-8	0	0
1846	26	-78	0	0	0
1847	26	-78	8	0	0
1848	26	-78	16	0	0
1849	26	-78	24	0	0
1850	26	-78	32	0	0
1851	26	-78	40	0	0
1852	26	-78	48	0	0
1853	26	-70	-56	0	0
1854	26	-70	-48	0	0
1855	26	-70	-40	0	0
1856	26	-70	-32	0	0
1857	26	-70	-24	0	0
1858	26	-70	-16	0	0
1859	26	-70	-8	0	0
1860	26	-70	0	0	0
1861	26	-70	8	0	0
1862	26	-70	16	0	0
1863	26	-70	24	0	0
1864	26	-70	32	0	0
1865	26	-70	40	0	0
1866	26	-70	48	0	0
1867	26	-70	56	0	0
1868	26	-62	-56	0	0
1869	26	-62	-48	0	0
1870	26	-62	-40	0	0
1871	26	-62	-32	0	0
1872	26	-62	-24	0	0
1873	26	-62	-16	0	0
1874	26	-62	-8	0	0
1875	26	-62	0	0	0
1876	26	-62	8	0	0
1877	26	-62	16	0	0
1878	26	-62	32	0	0
1879	26	-62	40	0	0
1880	26	-62	48	0	0
1881	26	-62	56	0	0
1882	26	-62	64	0	0
1883	26	-54	-56	0	0
1884	26	-54	-48	0	0
1885	26	-54	-40	0	0
1886	26	-54	-32	0	0
1887	26	-54	-24	0	0
1888	26	-54	-16	0	0
1889	26	-54	0	0	0
1890	26	-54	8	0	0
1891	26	-54	40	0	0
1892	26	-54	48	0	0
1893	26	-54	56	0	0
1894	26	-54	64	0	0
1895	26	-54	72	0	0
1896	26	-46	-56	0	0
1897	26	-46	-48	0	0
1898	26	-46	-40	0	0
1899	26	-46	-32	0	0
1900	26	-46	-24	0	0
1901	26	-46	-16	0	0
1902	26	-46	8	0	0
1903	26	-46	48	0	0
1904	26	-46	56	0	0
1905	26	-46	64	0	0
1906	26	-46	72	0	0
1907	26	-38	-48	0	0
1908	26	-38	-40	0	0
1909	26	-38	-16	0	0
1910	26	-38	56	0	0
1911	26	-38	64	0	0
1912	26	-38	72	0	0
1913	26	-30	16	0	0
1914	26	-30	24	0	0
1915	26	-30	56	0	0
1916	26	-30	64	0	0
1917	26	-30	72	0	0
1918	26	-22	16	0	0
1919	26	-22	24	0	0
1920	26	-22	32	0	0
1921	26	-22	40	0	0
1922	26	-22	48	0	0
1923	26	-22	56	0	0
1924	26	-22	64	0	0
1925	26	-22	72	0	0
1926	26	-14	0	0	0
1927	26	-14	24	0	0
1928	26	-14	32	0	0
1929	26	-14	40	0	0
1930	26	-14	48	0	0
1931	26	-14	56	0	0
1932	26	-14	64	0	0
1933	26	-14	72	0	0
1934	26	-6	-8	0	0
1935	26	-6	0	0	0
1936	26	-6	40	0	0
1937	26	-6	48	0	0
1938	26	-6	56	0	0
1939	26	-6	64	0	0
1940	26	-6	72	0	0
1941	26	2	-24	0	0
1942	26	2	-16	0	0
1943	26	2	-8	0	0
1944	26	2	0	0	0
1945	26	2	8	0	0
1946	26	2	40	0	0
1947	26	2	48	0	0
1948	26	2	56	0	0
1949	26	2	64	0	0
1950	26	2	72	0	0
1951	26	10	-48	0	0
1952	26	10	-40	0	0
1953	26	10	-32	0	0
1954	26	10	-24	0	0
1955	26	10	-16	0	0
1956	26	10	-8	0	0
1957	26	10	0	0	0
1958	26	10	8	0	0
1959	26	10	32	0	0
1960	26	10	40	0	0
1961	26	10	48	0	0
1962	26	10	56	0	0
1963	26	10	64	0	0
1964	26	18	-40	0	0
1965	26	18	-32	0	0
1966	26	18	-24	0	0
1967	26	18	-16	0	0
1968	26	18	-8	0	0
1969	26	18	24	0	0
1970	26	18	32	0	0
1971	26	18	40	0	0
1972	26	18	48	0	0
1973	26	18	56	0	0
1974	26	18	64	0	0
1975	26	26	-24	0	0
1976	26	26	16	0	0
1977	26	26	24	0	0
1978	26	26	32	0	0
1979	26	26	40	0	0
1980	26	26	48	0	0
1981	26	26	56	0	0
1982	26	34	8	0	0
1983	26	34	16	0	0
1984	26	34	24	0	0
1985	26	34	32	0	0
1986	26	34	40	0	0
1987	26	34	48	0	0
1988	26	42	-16	0	0
1989	26	42	8	0	0
1990	26	42	16	0	0
1991	26	42	24	0	0
1992	26	42	32	0	0
1993	26	42	40	0	0
1994	26	42	48	0	0
1995	26	50	-16	0	0
1996	26	50	-8	0	0
1997	26	50	0	0	0
1998	26	50	8	0	0
1999	26	50	16	0	0
[truncated: 594 more rows]

## Sheet: cluster2
Voxel	X	Y	Z	PC1	PC2
1	0	0	0	0	0
2	-62	-14	8	0.0268531	0
3	-62	-14	16	0.0327604	0
4	-54	-46	-8	0.0251186	0
5	-54	-14	0	0.0321508	0
6	-54	-14	8	0.0377023	0
7	-54	-6	8	0.0248981	0
8	-54	-6	16	0.0269256	0
9	-46	-14	0	0.0405947	0
10	-46	-14	8	0.0409923	0
11	-46	-6	0	0.0279068	0
12	-46	-6	8	0.0256719	0
13	-46	-6	16	0.0285931	0
14	-38	-62	32	0.0241784	0
15	-38	-54	32	0.0263082	0
16	-38	-46	40	0.0264898	0
17	-38	-38	48	0.0242695	0
18	-38	-14	0	0.0409264	0
19	-38	-14	8	0.0412995	0
20	-38	-6	0	0.0283301	0
21	-38	-6	8	0.0256369	0
22	-38	-6	16	0.0248666	0
23	-30	-54	32	0.0266969	0
24	-30	-46	32	0.029122	0
25	-30	-46	40	0.0297325	0
26	-30	-46	48	0.0237567	0
27	-30	-38	40	0.0333713	0
28	-30	-38	48	0.024468	0
29	-30	-30	40	0.0246627	0
30	-30	-14	0	0.0330127	0
31	-30	-14	8	0.0313428	0
32	-30	-14	16	0.0319179	0
33	-30	-6	0	0.0243431	0
34	-22	-46	32	0.0314185	0
35	-22	-46	40	0.028597	0
36	-22	-46	48	0.0291906	0
37	-22	-38	32	0.0321391	0
38	-22	-38	40	0.0381636	0
39	-22	-38	48	0.0271245	0
40	-22	-30	32	0.0260843	0
41	-22	-30	40	0.0351072	0
42	-22	-30	48	0.0251754	0
43	-22	-22	8	0.0359823	0
44	-22	-22	16	0.0239216	0
45	-22	-22	40	0.0294648	0
46	-22	-14	40	0.0239358	0
47	-14	-70	8	0.0275633	0
48	-14	-70	16	0.0251042	0
49	-14	-70	24	0.0257962	0
50	-14	-62	8	0.0263052	0
51	-14	-62	16	0.0246466	0
52	-14	-62	24	0.0266353	0
53	-14	-62	32	0.0273709	0
54	-14	-62	40	0.0242169	0
55	-14	-54	-24	0.0266821	0
56	-14	-54	32	0.0278309	0
57	-14	-54	40	0.0313964	0
58	-14	-54	48	0.0248162	0
59	-14	-46	-24	0.0305246	0
60	-14	-46	-16	0.0279791	0
61	-14	-46	32	0.0392973	0
62	-14	-46	40	0.0390816	0
63	-14	-46	48	0.0331267	0
64	-14	-46	56	0.0241424	0
65	-14	-38	32	0.0373468	0
66	-14	-38	48	0.040757	0
67	-14	-38	56	0.028325	0
68	-14	-30	32	0.0387751	0
69	-14	-30	40	0.039291	0
70	-14	-30	48	0.0344152	0
71	-14	-22	8	0.0245179	0
72	-14	-22	32	0.0357466	0
73	-14	-22	40	0.0323886	0
74	-14	-22	48	0.025232	0
75	-14	-14	32	0.0333757	0
76	-14	-14	40	0.0314487	0
77	-6	-78	8	0.0259588	0
78	-6	-70	8	0.0390354	0
79	-6	-70	16	0.0400382	0
80	-6	-70	24	0.032805	0
81	-6	-70	32	0.0244246	0
82	-6	-62	-16	0.0243078	0
83	-6	-62	0	0.0277967	0
84	-6	-62	32	0.0350836	0
85	-6	-62	40	0.0295965	0
86	-6	-54	-24	0.0277651	0
87	-6	-54	-16	0.0321012	0
88	-6	-54	48	0.0398479	0
89	-6	-54	56	0.0266039	0
90	-6	-46	-24	0.0363924	0
91	-6	-46	-16	0.0395365	0
92	-6	-46	-8	0.0283761	0
93	-6	-46	8	0.0309552	0
94	-6	-46	16	0.041703	0
95	-6	-46	56	0.0372789	0
96	-6	-46	64	0.0243579	0
97	-6	-38	-24	0.0344168	0
98	-6	-38	56	0.0399418	0
99	-6	-38	64	0.0259997	0
100	-6	-30	56	0.0327356	0
101	-6	-22	0	0.0347083	0
102	-6	-22	40	0.0415587	0
103	-6	-22	48	0.0346583	0
104	-6	-22	56	0.026275	0
105	-6	-14	8	0.024808	0
106	-6	-14	16	0.0388687	0
107	-6	-14	40	0.0366978	0
108	-6	-14	48	0.0278713	0
109	-6	-6	8	0.0413957	0
110	-6	-6	48	0.0260341	0
111	2	-78	8	0.0249342	0
112	2	-70	0	0.0292526	0
113	2	-70	8	0.0405494	0
114	2	-70	16	0.0370444	0
115	2	-70	24	0.0325925	0
116	2	-70	32	0.0271756	0
117	2	-62	-24	0.024934	0
118	2	-62	-16	0.0324953	0
119	2	-62	-8	0.0351795	0
120	2	-62	0	0.0384979	0
121	2	-62	40	0.036208	0
122	2	-62	48	0.026638	0
123	2	-54	-24	0.0331887	0
124	2	-54	-16	0.0402781	0
125	2	-54	48	0.0412199	0
126	2	-54	56	0.0277738	0
127	2	-46	-24	0.0323355	0
128	2	-46	56	0.0391419	0
129	2	-46	64	0.0255065	0
130	2	-38	-24	0.0263105	0
131	2	-38	-16	0.0360927	0
132	2	-38	64	0.0287148	0
133	2	-30	-8	0.0294072	0
134	2	-30	64	0.0286705	0
135	2	-22	48	0.0419233	0
136	2	-22	56	0.036731	0
137	2	-22	64	0.0260827	0
138	2	-14	0	0.0250474	0
139	2	-14	16	0.0257842	0
140	2	-14	24	0.0383015	0
141	2	-14	32	0.0383598	0
142	2	-14	40	0.035592	0
143	2	-14	48	0.0292602	0
144	2	-14	56	0.0276263	0
145	2	-6	-8	0.0248916	0
146	2	-6	0	0.0363058	0
147	2	-6	8	0.0301309	0
148	2	-6	24	0.0275473	0
149	2	-6	40	0.0266573	0
150	2	-6	48	0.0255394	0
151	10	-70	0	0.0300459	0
152	10	-70	8	0.0362171	0
153	10	-70	16	0.0328735	0
154	10	-70	24	0.0309203	0
155	10	-70	32	0.0279025	0
156	10	-62	-24	0.023888	0
157	10	-62	-16	0.0303476	0
158	10	-62	-8	0.0316238	0
159	10	-62	0	0.0363346	0
160	10	-62	40	0.0397918	0
161	10	-62	48	0.0276733	0
162	10	-54	-24	0.0271033	0
163	10	-54	-16	0.0401403	0
164	10	-54	-8	0.0412154	0
165	10	-54	0	0.0352916	0
166	10	-54	48	0.0386816	0
167	10	-46	-16	0.0342279	0
168	10	-46	-8	0.0410213	0
169	10	-46	0	0.035376	0
170	10	-46	8	0.0393554	0
171	10	-46	56	0.0291047	0
172	10	-38	-8	0.0242291	0
173	10	-38	0	0.0270705	0
174	10	-38	56	0.0399788	0
175	10	-38	64	0.0269003	0
176	10	-30	0	0.0303986	0
177	10	-30	56	0.0381812	0
178	10	-30	64	0.0271428	0
179	10	-22	56	0.034593	0
180	10	-14	40	0.0352403	0
181	10	-14	48	0.03161	0
182	10	-14	56	0.0263196	0
183	18	-70	8	0.0252171	0
184	18	-70	16	0.0266284	0
185	18	-70	24	0.0250192	0
186	18	-62	-8	0.0254156	0
187	18	-62	0	0.0276358	0
188	18	-62	8	0.0325061	0
189	18	-62	16	0.0356376	0
190	18	-62	24	0.038399	0
191	18	-62	32	0.0328082	0
192	18	-62	40	0.0242948	0
193	18	-54	-16	0.0257516	0
194	18	-54	-8	0.0303948	0
195	18	-54	0	0.0253536	0
196	18	-54	8	0.0282182	0
197	18	-54	16	0.0379203	0
198	18	-54	40	0.0362685	0
199	18	-54	48	0.0268231	0
200	18	-46	-8	0.0305692	0
201	18	-46	0	0.0267216	0
202	18	-46	16	0.0345547	0
203	18	-46	48	0.0326943	0
204	18	-38	24	0.0405491	0
205	18	-38	48	0.039722	0
206	18	-38	56	0.0287811	0
207	18	-30	0	0.0256946	0
208	18	-30	24	0.029007	0
209	18	-30	56	0.0317166	0
210	18	-22	32	0.033956	0
211	18	-22	40	0.0402593	0
212	18	-22	48	0.0340878	0
213	18	-22	56	0.0251384	0
214	26	-62	24	0.0246569	0
215	26	-54	-8	0.0282409	0
216	26	-54	16	0.0258079	0
217	26	-54	24	0.0359421	0
218	26	-54	32	0.0275609	0
219	26	-46	-8	0.0261877	0
220	26	-46	0	0.0267528	0
221	26	-46	16	0.0257354	0
222	26	-46	24	0.0374041	0
223	26	-46	32	0.0381412	0
224	26	-46	40	0.0271997	0
225	26	-38	-8	0.0264174	0
226	26	-38	0	0.0276745	0
227	26	-38	24	0.0290525	0
228	26	-38	32	0.0417811	0
229	26	-38	40	0.0401393	0
230	26	-38	48	0.0291208	0
231	26	-30	32	0.030957	0
232	26	-30	40	0.0328047	0
233	26	-30	48	0.0268661	0
234	26	-14	8	0.0318319	0
235	26	-6	8	0.0244046	0
236	34	-54	-8	0.0248583	0
237	34	-54	24	0.0286267	0
238	34	-54	32	0.0250157	0
239	34	-46	-16	0.0288795	0
240	34	-46	-8	0.030995	0
241	34	-46	0	0.0245376	0
242	34	-46	24	0.0328781	0
243	34	-46	32	0.037191	0
244	34	-38	-8	0.0270916	0
245	34	-38	0	0.0256216	0
246	34	-38	32	0.0306082	0
247	34	-38	40	0.0255955	0
248	34	-6	8	0.0389262	0
249	34	2	8	0.0280601	0
250	42	-54	-16	0.0237456	0
251	42	-54	-8	0.0237587	0
252	42	-46	-16	0.0300142	0
253	42	-46	-8	0.0297879	0
254	42	-46	0	0.0245357	0
255	42	-46	32	0.0284862	0
256	42	-38	-16	0.0314588	0
257	42	-38	-8	0.0287949	0
258	42	-38	0	0.0238823	0
259	42	-38	32	0.0273259	0
260	42	-38	40	0.0274549	0
261	42	-6	-8	0.0324503	0
262	42	-6	0	0.0244954	0
263	42	2	8	0.0394893	0
264	42	2	16	0.027745	0
265	42	10	8	0.0294993	0
266	50	-54	-8	0.0257685	0
267	50	-46	-16	0.0325072	0
268	50	-46	-8	0.0302362	0
269	50	-38	-16	0.0321349	0
270	50	-38	-8	0.0261038	0
271	50	-6	-8	0.0335108	0
272	50	-6	0	0.0240939	0
273	50	2	-8	0.0268781	0
274	50	2	8	0.0375212	0
275	50	2	16	0.0322845	0
276	50	10	16	0.0254415	0
277	58	-46	-16	0.0283943	0
278	58	-46	-8	0.0257893	0
279	58	-38	-16	0.0292514	0
280	58	-38	-8	0.0256628	0
281	58	-6	-8	0.0303545	0
282	58	-6	8	0.040617	0
283	58	2	-8	0.0242699	0
284	58	2	8	0.0247235	0
285	58	2	16	0.0316629	0
286	58	2	24	0.0241133	0
287	58	10	16	0.0250386	0
288	66	-6	8	0.0333725	0
289	66	2	16	0.0274939	0
290	66	2	24	0.0245927	0

## Sheet: cluster3
Voxel	X	Y	Z	PC1	PC2
1	0	0	0	0	0
2	-46	-38	16	0	0.0406771
3	-38	-38	16	0	0.0427576
4	-30	-30	-16	0	0.0378553
5	-30	-30	-8	0	0.0422464
6	-30	-30	24	0	0.0386743
7	-6	-6	-32	0	0.0410284
8	-6	2	-32	0	0.0504069
9	-6	10	-24	0	0.0491197
10	-6	10	-16	0	0.0423207
11	-6	18	-24	0	0.0403713
12	-6	18	-16	0	0.0385662
13	-6	18	0	0	0.0423837
14	-6	18	24	0	0.0384318
15	-6	26	-8	0	0.0410618
16	-6	26	0	0	0.0454902
17	-6	26	8	0	0.0487777
18	-6	34	0	0	0.0389777
19	2	-30	8	0	0.0504286
20	2	2	-32	0	0.0448622
21	2	2	-24	0	0.0385118
22	2	2	-16	0	0.0382024
23	2	10	-24	0	0.0591247
24	2	10	-16	0	0.0564697
25	2	18	-24	0	0.0614749
26	2	18	-16	0	0.0702128
27	2	18	-8	0	0.0736423
28	2	26	-24	0	0.0531467
29	2	26	-16	0	0.0546908
30	2	26	-8	0	0.0646895
31	2	26	0	0	0.064499
32	2	34	-24	0	0.0402357
33	2	34	-16	0	0.0409711
34	2	34	-8	0	0.046005
35	2	34	0	0	0.0494863
36	10	10	-24	0	0.0390087
37	10	18	-24	0	0.0516624
38	10	18	-16	0	0.0527486
39	10	18	-8	0	0.0564724
40	10	26	-24	0	0.0503053
41	10	26	-16	0	0.0575312
42	10	26	-8	0	0.0618193
43	10	26	0	0	0.0636201
44	10	34	-24	0	0.0401237
45	10	34	-16	0	0.0456751
46	10	34	-8	0	0.0538011
47	10	34	0	0	0.0550679
48	18	-30	-24	0	0.0404314
49	18	-22	-32	0	0.0395261
50	18	-22	-24	0	0.0451718
51	18	-14	-32	0	0.0411057
52	18	-14	-24	0	0.0430338
53	18	-14	-16	0	0.0404867
54	18	-6	-32	0	0.0383912
55	18	18	0	0	0.0386122
56	18	18	16	0	0.0380349
57	18	26	-16	0	0.040421
58	18	26	-8	0	0.0467574
59	18	26	0	0	0.0515653
60	18	34	-16	0	0.0386959
61	18	34	-8	0	0.0438826
62	18	34	0	0	0.0478283
63	26	-30	-32	0	0.0387195
64	26	-30	-24	0	0.0459404
65	26	-30	-16	0	0.0428344
66	26	-22	-24	0	0.0503056
67	26	-22	-16	0	0.0502067
68	26	-14	-32	0	0.0441777
69	26	-14	-24	0	0.0466022
70	26	-14	-16	0	0.0415489
71	26	-6	-40	0	0.0382372
72	26	-6	-32	0	0.0398841
73	26	26	0	0	0.0413934
74	26	34	0	0	0.0399445
75	34	-30	-24	0	0.0469093
76	34	-30	-16	0	0.0390678
77	34	-22	-32	0	0.045412
78	34	-22	-24	0	0.0519248
79	34	-22	-16	0	0.0481461
80	34	-22	-8	0	0.0382026
81	34	-14	-40	0	0.0387307
82	34	-14	-32	0	0.0458968
83	34	-14	-24	0	0.0479114
84	34	-14	-16	0	0.0408841
85	34	-6	-32	0	0.0400047
86	34	-6	24	0	0.0376143
87	42	-22	-32	0	0.0436636
88	42	-22	-24	0	0.0488748
89	42	-22	-16	0	0.0376644
90	42	-22	16	0	0.0444787
91	42	-14	-32	0	0.0437591
92	42	-14	-24	0	0.0442432
93	42	-14	24	0	0.0377901
94	42	-6	-32	0	0.0376229
95	42	26	-8	0	0.0400439
96	42	26	0	0	0.0381357
97	50	-22	-32	0	0.0390761
98	50	-14	-32	0	0.0380492
99	50	-14	24	0	0.0375967
100	50	26	-8	0	0.0422156

## Sheet: cluster4
Voxel	X	Y	Z	PC1	PC2
1	0	0	0	0	0
2	-62	-38	-8	0.0272897	0.0239065
3	-62	-30	-8	0.0247045	0.0306659
4	-62	-30	8	0.0260614	0.0309232
5	-62	-30	16	0.0324412	0.0385186
6	-62	-30	24	0.0283305	0.035752
7	-62	-22	8	0.0336965	0.0284782
8	-62	-22	16	0.0374642	0.0362362
9	-62	-22	24	0.0327788	0.0343779
10	-62	-14	24	0.0277012	0.0248482
11	-54	-38	-8	0.0284452	0.0310301
12	-54	-30	-8	0.0323889	0.0384655
13	-54	-30	0	0.0334177	0.0363054
14	-54	-30	8	0.0330816	0.0387069
15	-54	-30	16	0.0382865	0.0453327
16	-54	-30	24	0.0304958	0.0401533
17	-54	-22	8	0.0452783	0.0375447
18	-54	-22	16	0.0447541	0.0407922
19	-54	-22	24	0.036281	0.0385027
20	-54	-22	32	0.0242053	0.0336929
21	-54	-14	16	0.0383988	0.0262222
22	-54	-14	24	0.0314083	0.028592
23	-46	-38	-8	0.0280404	0.0321658
24	-46	-38	0	0.0315943	0.0402404
25	-46	-30	-8	0.0352883	0.0421989
26	-46	-30	0	0.0473449	0.047566
27	-46	-30	8	0.0403787	0.0479019
28	-46	-30	16	0.0407153	0.0493868
29	-46	-30	24	0.0306875	0.0433757
30	-46	-22	-8	0.0310338	0.0291669
31	-46	-22	8	0.0516622	0.0415978
32	-46	-22	16	0.0465091	0.0430143
33	-46	-22	24	0.036738	0.040676
34	-46	-14	16	0.0398572	0.0272943
35	-46	-14	24	0.0298136	0.0312117
36	-38	-38	0	0.0281226	0.0405235
37	-38	-30	-8	0.0293262	0.042637
38	-38	-30	0	0.0435439	0.0453236
39	-38	-30	8	0.0418682	0.0488089
40	-38	-30	16	0.0385255	0.0498752
41	-38	-30	24	0.0258022	0.0428954
42	-38	-22	-8	0.031076	0.033243
43	-38	-22	8	0.0515507	0.0377219
44	-38	-22	16	0.0459031	0.0416889
45	-38	-22	24	0.0323988	0.0400438
46	-38	-14	16	0.0384501	0.0246484
47	-30	-38	0	0.026139	0.0347678
48	-30	-30	0	0.0385386	0.0400338
49	-30	-30	8	0.0345157	0.0407568
50	-30	-30	16	0.0309384	0.0440248
51	-30	-22	8	0.0438462	0.0272466
52	-30	-22	16	0.0392449	0.0359311
53	-22	-30	0	0.0295499	0.0355371
54	26	-30	0	0.0262189	0.028879
55	26	-22	0	0.0251444	0.0359514
56	34	-30	-8	0.0270993	0.0361689
57	34	-30	0	0.0291125	0.0413036
58	34	-22	0	0.0387447	0.0474607
59	34	-22	8	0.0295882	0.0412634
60	34	-14	8	0.0438159	0.031962
61	34	-14	16	0.0306788	0.037709
62	34	-6	16	0.0245404	0.0308317
63	42	-30	-8	0.0303012	0.0403462
64	42	-30	0	0.0298739	0.0463381
65	42	-22	-8	0.0359433	0.0446071
66	42	-22	0	0.0413958	0.0533448
67	42	-22	8	0.0354422	0.0471289
68	42	-14	-8	0.0364165	0.0265315
69	42	-14	0	0.0379884	0.0318466
70	42	-14	8	0.0498743	0.0405395
71	42	-14	16	0.0379598	0.0422196
72	42	-6	16	0.0345689	0.0322239
73	50	-30	-16	0.025656	0.0273294
74	50	-30	-8	0.0279277	0.0418108
75	50	-30	0	0.0277005	0.0377938
76	50	-22	-8	0.0358678	0.041667
77	50	-22	0	0.0387693	0.0525657
78	50	-22	8	0.036377	0.042728
79	50	-22	16	0.0270851	0.04458
80	50	-14	-8	0.037375	0.0265798
81	50	-14	0	0.033406	0.0316639
82	50	-14	8	0.0472503	0.0407778
83	50	-14	16	0.0370996	0.0422887
84	50	-6	16	0.0371236	0.0312802
85	58	-30	-16	0.0245513	0.0246143
86	58	-22	-8	0.0266324	0.0409591
87	58	-22	0	0.0269991	0.0368903
88	58	-22	8	0.0356796	0.0394344
89	58	-22	16	0.0264077	0.0419054
90	58	-14	-8	0.0297437	0.0243784
91	58	-14	8	0.0407362	0.0341828
92	58	-14	16	0.0339363	0.0393161
93	58	-14	24	0.0243514	0.0335741
94	58	-6	16	0.0353654	0.0286107
95	58	-6	24	0.0252425	0.0305074
96	66	-22	8	0.0314507	0.0327663
97	66	-22	16	0.0260676	0.0362167
98	66	-14	8	0.0345002	0.0279963
99	66	-14	16	0.0293498	0.0342644
100	66	-6	16	0.0314821	0.0252496

## Sheet: cluster5
Voxel	X	Y	Z	PC1	PC2
1	0	0	0	0	0
2	-62	-38	24	0	0.0276468
3	-62	-30	32	0	0.0305894
4	-62	-22	32	0	0.027981
5	-62	-22	40	0	0.0245474
6	-62	-14	32	0	0.0249768
7	-62	2	-16	0	0.0249099
8	-62	2	-8	0	0.0245749
9	-54	-38	0	0	0.0269812
10	-54	-38	16	0	0.0341717
11	-54	-38	24	0	0.0325752
12	-54	-38	32	0	0.0249313
13	-54	-30	-16	0	0.0266077
14	-54	-30	32	0	0.0336073
15	-54	-22	40	0	0.0272915
16	-54	-14	32	0	0.0271349
17	-54	-14	40	0	0.0255528
18	-54	10	0	0	0.0297077
19	-54	18	0	0	0.030164
20	-54	26	0	0	0.0257568
21	-46	-46	0	0	0.0237778
22	-46	-38	-16	0	0.0271827
23	-46	-38	24	0	0.0354415
24	-46	-38	32	0	0.0251829
25	-46	-30	-24	0	0.0263487
26	-46	-30	-16	0	0.0319646
27	-46	-30	32	0	0.034922
28	-46	-22	-32	0	0.0241252
29	-46	-22	-24	0	0.0262309
30	-46	-22	-16	0	0.0253445
31	-46	-22	32	0	0.0357099
32	-46	-22	40	0	0.0268185
33	-46	-14	32	0	0.028801
34	-46	-14	40	0	0.0261274
35	-46	2	0	0	0.0240072
36	-46	10	0	0	0.0300424
37	-46	18	0	0	0.0309047
38	-46	26	0	0	0.0255663
39	-38	-46	0	0	0.0248188
40	-38	-38	-24	0	0.0252626
41	-38	-38	-16	0	0.0300019
42	-38	-38	-8	0	0.0345489
43	-38	-38	8	0	0.030908
44	-38	-38	24	0	0.0365538
45	-38	-30	-24	0	0.0316596
46	-38	-30	-16	0	0.0370403
47	-38	-30	32	0	0.0327772
48	-38	-22	-32	0	0.027163
49	-38	-22	-24	0	0.0324869
50	-38	-22	-16	0	0.0318481
51	-38	-22	32	0	0.0317582
52	-38	-14	-32	0	0.02456
53	-38	-14	-24	0	0.0254236
54	-38	-14	24	0	0.0281072
55	-38	-14	32	0	0.0277792
56	-38	-6	32	0	0.0269503
57	-38	10	0	0	0.0258786
58	-30	-38	-24	0	0.0278403
59	-30	-38	-16	0	0.0309408
60	-30	-38	-8	0	0.0351849
61	-30	-38	8	0	0.0266488
62	-30	-38	16	0	0.0359726
63	-30	-38	24	0	0.0313062
64	-30	-30	-32	0	0.0260254
65	-30	-30	-24	0	0.0336051
66	-30	-30	32	0	0.024271
67	-30	-22	-32	0	0.027076
68	-30	-22	-24	0	0.0330069
69	-30	-22	-16	0	0.0349527
70	-30	-22	-8	0	0.0314812
71	-30	-22	24	0	0.0329773
72	-30	-22	32	0	0.0248038
73	-30	-14	-32	0	0.0251626
74	-30	-14	-24	0	0.0267398
75	-30	-14	24	0	0.0239026
76	-30	-14	32	0	0.0244548
77	-30	-6	32	0	0.0257348
78	-30	2	24	0	0.0237321
79	-30	2	32	0	0.0247069
80	-22	-38	-24	0	0.025307
81	-22	-38	-16	0	0.0293084
82	-22	-38	-8	0	0.0316906
83	-22	-38	0	0	0.0281868
84	-22	-30	-24	0	0.0305957
85	-22	-30	-16	0	0.0363407
86	-22	-30	-8	0	0.0362469
87	-22	-30	8	0	0.0336957
88	-22	-30	16	0	0.0338115
89	-22	-30	24	0	0.0268738
90	-22	-22	-24	0	0.0301763
91	-22	-22	-16	0	0.0330526
92	-22	-22	-8	0	0.0304869
93	-22	-14	-32	0	0.0239695
94	-22	-14	-24	0	0.025603
95	-22	-14	-16	0	0.0238344
96	-22	-6	32	0	0.0251223
97	-22	2	-48	0	0.0238148
98	-22	2	24	0	0.0287541
99	-22	2	32	0	0.0274948
100	-22	10	16	0	0.0286511
101	-22	10	24	0	0.0298907
102	-22	18	8	0	0.0274153
103	-22	18	16	0	0.0286398
104	-22	26	8	0	0.0288362
105	-14	-38	-8	0	0.0280199
106	-14	-30	-24	0	0.02662
107	-14	-30	-16	0	0.0313288
108	-14	-30	-8	0	0.0328583
109	-14	-30	0	0	0.0296429
110	-14	-30	8	0	0.0291368
111	-14	-30	16	0	0.0257654
112	-14	-22	-24	0	0.0268933
113	-14	-22	-16	0	0.0294277
114	-14	-22	-8	0	0.0285914
115	-14	-14	-24	0	0.0256154
116	-14	-6	-40	0	0.0277541
117	-14	-6	-32	0	0.027339
118	-14	-6	-24	0	0.0242411
119	-14	2	-40	0	0.0353801
120	-14	2	-32	0	0.0317117
121	-14	2	32	0	0.0285937
122	-14	2	40	0	0.0240534
123	-14	10	-32	0	0.0280596
124	-14	10	8	0	0.0300252
125	-14	10	16	0	0.0357998
126	-14	10	24	0	0.0360283
127	-14	10	32	0	0.0272493
128	-14	18	8	0	0.0365726
129	-14	18	16	0	0.037363
130	-14	18	24	0	0.0320486
131	-14	18	32	0	0.0251702
132	-14	26	8	0	0.0369281
133	-14	26	16	0	0.0293186
134	-14	34	8	0	0.0292341
135	-6	-30	16	0	0.02623
136	-6	-22	-32	0	0.0256688
137	-6	-22	-24	0	0.0290984
138	-6	-14	-32	0	0.0307008
139	-6	-14	-24	0	0.0326067
140	-6	-14	-16	0	0.0307897
141	-6	2	-16	0	0.0361193
142	-6	2	-8	0	0.0252764
143	-6	2	40	0	0.0274256
144	-6	2	48	0	0.0247483
145	-6	10	-8	0	0.0305917
146	-6	10	32	0	0.0284784
147	-6	10	40	0	0.026267
148	-6	18	-8	0	0.0355507
149	-6	18	32	0	0.0274561
150	-6	26	16	0	0.0362703
151	-6	26	24	0	0.0317838
152	-6	26	32	0	0.0257823
153	-6	34	-8	0	0.0351841
154	-6	34	8	0	0.0371564
155	-6	34	16	0	0.0286824
156	-6	42	-8	0	0.0292953
157	-6	42	0	0	0.0269093
158	2	-6	-32	0	0.024662
159	2	-6	-16	0	0.0257333
160	2	18	16	0	0.0245334
161	2	26	8	0	0.0287459
162	2	34	8	0	0.0258431
163	2	34	16	0	0.0245239
164	2	42	0	0	0.0284417
165	10	-38	8	0	0.0275569
166	10	-30	8	0	0.0255746
167	10	-30	16	0	0.0309509
168	10	-22	-40	0	0.0289697
169	10	-22	-32	0	0.0308721
170	10	-22	-24	0	0.0316588
171	10	-22	0	0	0.028051
172	10	-14	-40	0	0.0309414
173	10	-14	-32	0	0.0331354
174	10	-14	-24	0	0.0314466
175	10	-14	-16	0	0.0297548
176	10	-14	-8	0	0.0270172
177	10	-6	-32	0	0.0283974
178	10	-6	-24	0	0.0261473
179	10	2	16	0	0.0280082
180	10	10	-16	0	0.036772
181	10	10	-8	0	0.036438
182	10	10	8	0	0.0300498
183	10	10	16	0	0.0272027
184	10	18	8	0	0.0260749
185	10	18	16	0	0.0284082
186	10	42	-24	0	0.0259962
187	10	42	-16	0	0.0273253
188	10	42	-8	0	0.0283233
189	10	42	0	0	0.0335684
190	18	-38	-24	0	0.0254727
191	18	-30	-40	0	0.0285395
192	18	-30	-32	0	0.0338605
193	18	-22	-8	0	0.0368984
194	18	-22	0	0	0.026303
195	18	-14	-8	0	0.0326083
196	18	-6	-24	0	0.0344674
197	18	-6	-16	0	0.0282875
198	18	-6	16	0	0.0245492
199	18	-6	24	0	0.0249355
200	18	2	-40	0	0.0328911
201	18	2	-32	0	0.0275446
202	18	2	16	0	0.032253
203	18	2	24	0	0.0296908
204	18	10	16	0	0.0367298
205	18	10	24	0	0.0301051
206	18	18	-24	0	0.0272681
207	18	18	-16	0	0.02794
208	18	18	-8	0	0.0312921
209	18	18	8	0	0.0328468
210	18	18	24	0	0.0243727
211	18	26	-24	0	0.0340652
212	18	26	8	0	0.0335361
213	18	26	16	0	0.0296021
214	18	34	-24	0	0.0301875
215	18	34	8	0	0.0251925
216	18	42	-16	0	0.0274385
217	18	42	-8	0	0.0303842
218	18	42	0	0	0.0297861
219	26	-38	-32	0	0.0289884
220	26	-38	-24	0	0.0327942
221	26	-38	8	0	0.0238658
222	26	-30	-8	0	0.0252971
223	26	-30	8	0	0.0268941
224	26	-22	-8	0	0.0337608
225	26	-22	8	0	0.0315349
226	26	-14	-8	0	0.0295368
227	26	-14	16	0	0.0265848
228	26	-6	-48	0	0.0343025
229	26	-6	-24	0	0.0368004
230	26	-6	-16	0	0.0280299
231	26	-6	16	0	0.0262473
232	26	-6	24	0	0.0303364
233	26	-6	32	0	0.0252816
234	26	2	-48	0	0.0354097
235	26	2	-40	0	0.0349768
236	26	2	-32	0	0.0296203
237	26	2	16	0	0.0272017
238	26	2	24	0	0.028071
239	26	2	32	0	0.0299741
240	26	10	16	0	0.0326045
241	26	10	24	0	0.0337724
242	26	18	0	0	0.028683
243	26	18	8	0	0.0279572
244	26	18	16	0	0.031607
245	26	26	-16	0	0.0276079
246	26	26	-8	0	0.0366757
247	26	26	8	0	0.0267149
248	26	34	-16	0	0.0301188
249	26	34	-8	0	0.0372481
250	26	42	-8	0	0.0263973
251	26	42	0	0	0.0253204
252	34	-38	-40	0	0.0251418
253	34	-38	-32	0	0.029522
254	34	-38	-24	0	0.0296807
255	34	-38	8	0	0.0277663
256	34	-30	8	0	0.0339242
257	34	-22	16	0	0.0309231
258	34	-14	-8	0	0.0271233
259	34	-14	0	0	0.0246873
260	34	-14	24	0	0.0280693
261	34	-6	-48	0	0.0306521
262	34	-6	-40	0	0.0368892
263	34	-6	-24	0	0.0365462
264	34	-6	-16	0	0.0264536
265	34	-6	32	0	0.0298903
266	34	2	-48	0	0.0286358
267	34	2	-40	0	0.0298936
268	34	2	-32	0	0.027973
269	34	2	24	0	0.0315523
270	34	2	32	0	0.0269624
271	34	10	24	0	0.0281632
272	34	26	-16	0	0.0252634
273	34	26	-8	0	0.0346916
274	34	26	0	0	0.0355023
275	34	34	-16	0	0.0274856
276	34	34	-8	0	0.0348807
277	34	34	0	0	0.0344602
278	34	42	-8	0	0.0268847
279	42	-38	-32	0	0.0243596
280	42	-38	8	0	0.0259376
281	42	-30	-24	0	0.0351742
282	42	-30	-16	0	0.0304214
283	42	-30	8	0	0.0345959
284	42	-22	24	0	0.0271908
285	42	-14	-40	0	0.0365991
286	42	-14	-16	0	0.0361719
287	42	-14	32	0	0.0249791
288	42	-6	-48	0	0.0270483
289	42	-6	-40	0	0.0339325
290	42	-6	-24	0	0.0326763
291	42	-6	24	0	0.037278
292	42	-6	32	0	0.0279185
293	42	2	-40	0	0.0251511
294	42	2	-32	0	0.0251395
295	42	2	24	0	0.0287519
296	42	2	32	0	0.0255716
297	42	18	-8	0	0.0310295
298	42	18	0	0	0.0251714
299	42	26	-16	0	0.0294768
300	42	34	-16	0	0.0301143
301	42	34	-8	0	0.036279
302	42	34	0	0	0.0309122
303	42	42	-16	0	0.0238148
304	42	42	-8	0	0.0265612
305	50	-38	8	0	0.0257278
306	50	-30	-24	0	0.0264992
307	50	-30	8	0	0.034587
308	50	-22	-24	0	0.0347429
309	50	-22	-16	0	0.0315122
310	50	-22	24	0	0.0304821
311	50	-14	-40	0	0.0325064
312	50	-14	-24	0	0.032727
313	50	-14	32	0	0.0257129
314	50	-6	-40	0	0.0289266
315	50	-6	-32	0	0.0322933
316	50	-6	-24	0	0.0250851
317	50	-6	24	0	0.033986
318	50	-6	32	0	0.0295626
319	50	2	24	0	0.0246866
320	50	18	-16	0	0.0282665
321	50	18	-8	0	0.0338173
322	50	18	0	0	0.026448
323	50	26	0	0	0.0320638
324	50	34	-16	0	0.0337464
325	50	34	-8	0	0.0370294
326	50	34	0	0	0.0266682
327	50	42	-16	0	0.0261402
328	50	42	-8	0	0.0260639
329	58	-30	-8	0	0.0370287
330	58	-30	0	0	0.0332402
331	58	-22	-32	0	0.025866
332	58	-22	-16	0	0.0274325
333	58	-22	24	0	0.0280211
334	58	-14	-32	0	0.0277863
335	58	-14	32	0	0.028449
336	58	-6	32	0	0.0241757
337	58	18	0	0	0.0283286
338	58	26	0	0	0.03318
339	58	34	0	0	0.024688
340	66	-30	-8	0	0.0291023
341	66	-22	-16	0	0.0266849
342	66	-22	-8	0	0.0310849
343	66	-22	24	0	0.0303633
344	66	-14	24	0	0.0317775
345	66	-14	32	0	0.0266306
346	66	-6	24	0	0.0267877

## Sheet: cluster6
Voxel	X	Y	Z	PC1	PC2
1	0	0	0	0	0
2	-14	-38	40	0.0451996	0
3	-6	-62	8	0.0442079	0
4	-6	-62	16	0.0447853	0
5	-6	-62	24	0.0445206	0
6	-6	-54	8	0.0443031	0
7	-6	-54	16	0.0459283	0
8	-6	-54	24	0.0544936	0
9	-6	-54	32	0.053021	0
10	-6	-54	40	0.0472685	0
11	-6	-46	24	0.0531854	0
12	-6	-46	32	0.0566055	0
13	-6	-46	40	0.0578874	0
14	-6	-46	48	0.0508594	0
15	-6	-38	24	0.0443841	0
16	-6	-38	32	0.0562113	0
17	-6	-38	40	0.0622725	0
18	-6	-38	48	0.0530498	0
19	-6	-30	24	0.0442847	0
20	-6	-30	32	0.0518754	0
21	-6	-30	40	0.050461	0
22	-6	-30	48	0.0441826	0
23	-6	-22	24	0.0446815	0
24	-6	-22	32	0.0431189	0
25	-6	-6	16	0.044981	0
26	2	-62	8	0.0509711	0
27	2	-62	16	0.0533354	0
28	2	-62	24	0.0514006	0
29	2	-62	32	0.0488634	0
30	2	-54	-8	0.0447543	0
31	2	-54	0	0.0459437	0
32	2	-54	8	0.0606538	0
33	2	-54	16	0.0639244	0
34	2	-54	24	0.0663054	0
35	2	-54	32	0.0665	0
36	2	-54	40	0.0558973	0
37	2	-46	-16	0.0450803	0
38	2	-46	-8	0.0479539	0
39	2	-46	8	0.0592064	0
40	2	-46	16	0.0642474	0
41	2	-46	24	0.0727346	0
42	2	-46	32	0.0776557	0
43	2	-46	40	0.0716069	0
44	2	-46	48	0.0540664	0
45	2	-38	-8	0.0421057	0
46	2	-38	24	0.0680192	0
47	2	-38	32	0.0751523	0
48	2	-38	40	0.0704126	0
49	2	-38	48	0.0601094	0
50	2	-38	56	0.0446489	0
51	2	-30	40	0.0629147	0
52	2	-30	48	0.0537438	0
53	2	-30	56	0.0430391	0
54	10	-62	8	0.046388	0
55	10	-62	16	0.0527794	0
56	10	-62	24	0.0544765	0
57	10	-62	32	0.0454889	0
58	10	-54	8	0.0472605	0
59	10	-54	16	0.0554172	0
60	10	-54	24	0.0598666	0
61	10	-54	32	0.0616655	0
62	10	-54	40	0.0536615	0
63	10	-46	16	0.0529995	0
64	10	-46	24	0.0622133	0
65	10	-46	32	0.0674541	0
66	10	-46	40	0.0593007	0
67	10	-46	48	0.0448739	0
68	10	-38	24	0.0556216	0
69	10	-38	32	0.06632	0
70	10	-38	40	0.0644416	0
71	10	-38	48	0.0549784	0
72	10	-30	40	0.0603153	0
73	10	-30	48	0.0511323	0
74	10	-22	40	0.0476945	0
75	10	-22	48	0.0428534	0
76	18	-54	24	0.0473648	0
77	18	-54	32	0.0455342	0
78	18	-46	24	0.046793	0
79	18	-46	32	0.0519878	0
80	18	-46	40	0.045055	0
81	18	-38	32	0.051779	0
82	18	-38	40	0.049736	0
83	18	-30	32	0.0451471	0
84	18	-30	40	0.0484796	0
85	18	-30	48	0.0427162	0
86	42	-6	8	0.0475772	0
87	50	-6	8	0.0474964	0

## Sheet: cluster7
Voxel	X	Y	Z	PC1	PC2
1	0	0	0	0	0
2	-14	-38	-16	-0.0253786	0.0255975
3	-14	-6	24	-0.027409	0.0247256
4	-14	-6	32	-0.0291612	0.026152
5	-14	2	16	-0.0256285	0.0260037
6	-14	2	24	-0.0245934	0.0289464
7	-6	-30	-24	-0.0255893	0.0258585
8	-6	-22	-16	-0.025311	0.0314012
9	-6	2	8	-0.0329906	0.0265297
10	-6	2	24	-0.0344821	0.0313362
11	-6	2	32	-0.0277652	0.0288282
12	-6	10	8	-0.0296829	0.0395922
13	-6	10	24	-0.0260176	0.0358538
14	-6	18	16	-0.0244633	0.045552
15	2	-30	16	-0.0361263	0.0359761
16	2	2	-8	-0.0287549	0.0403956
17	2	10	-8	-0.0244304	0.0534338
18	2	10	0	-0.0373772	0.0565004
19	2	18	0	-0.028112	0.067468
20	10	-22	-16	-0.0240008	0.0327843
21	10	-22	-8	-0.0275737	0.0325797
22	10	10	0	-0.0263183	0.0384816
23	10	18	0	-0.0250271	0.0564966
24	18	-30	-16	-0.0258744	0.0423964
25	18	-22	-16	-0.0245671	0.0459639

## Sheet: cluster8
Voxel	X	Y	Z	PC1	PC2
1	0	0	0	0	0
2	-6	-38	-16	0.0444389	-0.0260881
3	-6	-38	-8	0.0382306	-0.0299107
4	-6	-30	-16	0.0344654	-0.0290315
5	-6	-30	-8	0.0380462	-0.0331126
6	-6	-22	-8	0.0330276	-0.0302436
7	-6	-14	24	0.0431872	-0.0238014
8	-6	-14	32	0.0434112	-0.0272001
9	-6	-6	24	0.0429314	-0.0277289
10	-6	-6	32	0.0372732	-0.030311
11	-6	-6	40	0.0305762	-0.0270508
12	2	-38	8	0.0402904	-0.0368941
13	2	-38	16	0.0527749	-0.0292153
14	2	-30	0	0.0425234	-0.0293729
15	2	-30	24	0.0540986	-0.0275703
16	2	-30	32	0.0628974	-0.02442
17	2	-22	24	0.0462348	-0.0265494
18	2	-22	32	0.0493136	-0.0247823
19	2	-22	40	0.0493379	-0.0250674
20	2	-6	32	0.0308398	-0.0250472
21	2	2	0	0.0399093	-0.0387372
22	10	-38	16	0.0402481	-0.0258506
23	10	-30	24	0.0459228	-0.0292478
24	10	-30	32	0.0589801	-0.0260405
25	10	-22	24	0.0333171	-0.0248726
26	10	-22	32	0.0450223	-0.0250421
