# Supplementary material for: BROAD‐NESS Uncovers Dual‐Stream Mechanisms Underlying Predictive Coding in Auditory Memory Networks
Source: Adv Sci (Weinh). 2025 Sep 29;12(44):e07878. doi: 10.1002/advs.202507878 (PMC12667469; doi:10.1002/advs.202507878)
Supplement: Supplementary file 4 — Supporting Information [file ADVS-12-e07878-s003.xlsx]

## Sheet: Sheet1
MEMORISED CONDITION - BRAIN NETWORK 1 - ACCURACY
Time	2.208	2.212	2.216	2.22	2.224	2.228	2.232	2.236	2.24	2.244	2.248	2.28	2.284	2.292	2.296	2.3	2.304	2.308	2.312	2.316	2.32	2.324	2.328	2.332	2.336	2.34	2.344	2.348	2.352	2.356	2.36	2.364	2.408	2.412	2.416	2.432	2.436	2.484	2.496	2.5	2.504	2.58	2.584	2.588	2.592	2.596	2.6	2.604	2.608
Correlation coefficient	0.330825	0.341874	0.343567	0.349741	0.376646	0.421424	0.386924	0.34989	0.380812	0.375433	0.331062	0.333785	0.343489	0.346654	0.435032	0.49922	0.504039	0.474776	0.491487	0.556746	0.566064	0.53765	0.521794	0.512283	0.493398	0.526861	0.575043	0.549851	0.457117	0.422557	0.434921	0.353979	0.384514	0.418046	0.327781	0.326875	0.328187	0.345913	0.368631	0.413064	0.376537	0.325783	0.399618	0.436113	0.400613	0.40891	0.417536	0.351845	0.33028
MEMORISED CONDITION - BRAIN NETWORK 2 - ACCURACY
Time	0.208	0.212	0.22	0.224	0.236	0.372	0.408	0.412	0.416	0.42	0.424	0.428	2.12	2.164	2.168	2.172	2.176	2.18	2.184	2.188	2.192	2.196	2.2	2.208	2.212	2.216	2.22	2.28	2.292	2.296	2.3	2.304	2.308	2.312	2.316	2.32	2.324	2.328	2.332	2.336	2.34	2.344	2.348	2.352	2.356	2.408	2.412	2.416	2.428
Correlation coefficient	-0.338941	-0.311446	-0.312678	-0.30846	-0.310083	-0.304702	-0.304622	-0.315482	-0.310405	-0.33013	-0.366042	-0.353412	-0.305574	-0.333545	-0.367534	-0.349269	-0.326311	-0.328416	-0.328691	-0.315557	-0.329009	-0.342316	-0.313986	-0.306944	-0.348151	-0.355458	-0.313114	-0.309267	-0.336995	-0.362738	-0.391031	-0.39323	-0.373764	-0.376503	-0.388567	-0.36889	-0.371777	-0.3905	-0.387347	-0.402395	-0.454562	-0.487413	-0.498284	-0.445705	-0.353514	-0.331454	-0.364303	-0.340614	-0.32603
MEMORISED CONDITION - BRAIN NETWORK 2 - RTs
Time	2.1	2.104	2.108	2.112	2.116	2.12	2.124	2.128	2.132	2.136	2.14	2.144	2.148	2.152	2.156	2.16	2.164	2.168	2.172	2.176	2.18	2.184	2.188	2.192	2.196	2.2	2.204	2.208	2.212	2.216	2.22	2.224	2.228	2.232	2.236	2.24	2.244	2.248	2.252	2.256	2.26	2.264	2.268	2.272	2.276	2.28	2.284	2.288	2.292
Correlation coefficient	0.37153	0.397554	0.381351	0.38777	0.406679	0.437799	0.447923	0.404669	0.385943	0.426963	0.43393	0.415902	0.441608	0.430992	0.400993	0.442323	0.474616	0.430496	0.391928	0.396299	0.407124	0.407831	0.399783	0.413267	0.424906	0.42244	0.421702	0.426988	0.451358	0.451399	0.404392	0.399071	0.427808	0.386613	0.379126	0.439464	0.439024	0.398357	0.413062	0.411086	0.374974	0.350974	0.364917	0.386965	0.376704	0.370788	0.403041	0.414397	0.402669
NT1 CONDITION - BRAIN NETWORK 1 - RTs
Time	1.08	1.084	1.088	1.092	1.096	1.1	1.104	1.108
Correlation coefficient	0.420561	0.435521	0.426884	0.449701	0.464874	0.443427	0.420882	0.38953
NT2 CONDITION - BRAIN NETWORK 2 - MUSICAL EXPERTISE
Time	0.968	0.972	0.976	0.98	0.984	0.988	0.992	0.996	1.336
Correlation coefficient	-0.419468	-0.441607	-0.456331	-0.48816	-0.471928	-0.425203	-0.39765	-0.413031	-0.382241
NT3 CONDITION - BRAIN NETWORK 2 - MUSICAL EXPERTISE
Time	1.312	1.316	1.32	1.324	1.328	1.332	1.336	1.34	1.344	1.348	1.352	1.356	1.36	1.364	1.368	1.372
Correlation coefficient	-0.366081	-0.396681	-0.451272	-0.470025	-0.466996	-0.489366	-0.498363	-0.480864	-0.459044	-0.441589	-0.452506	-0.466278	-0.436976	-0.390017	-0.373256	-0.368941
NT3 CONDITION - BRAIN NETWORK 2 - RTs
Time	1.344	1.636	1.64	1.644	1.648	2.016	2.112	2.116	2.12	2.124	2.128	2.132	2.136	2.14	2.144	2.148	2.152	2.156	2.16	2.164	2.216	2.22	2.224	2.228	2.232	2.236	2.24	2.244	2.248
Correlation coefficient	0.338115	0.394288	0.38144	0.349991	0.35408	0.337898	0.379187	0.404513	0.372433	0.366602	0.421903	0.417664	0.376234	0.372836	0.36156	0.367327	0.403302	0.410645	0.40359	0.383456	0.374577	0.385172	0.376895	0.389322	0.406777	0.396039	0.398183	0.406323	0.35807
NT4 CONDITION - BRAIN NETWORK 2 - RTs
Time	2.6	2.604	2.608	2.616	2.624	2.628	2.632	2.7	2.704	2.708	2.712	2.716	2.72	2.724	2.728	2.732	2.736
Correlation coefficient	-0.414344	-0.42395	-0.373644	-0.356889	-0.381277	-0.491848	-0.464952	-0.382802	-0.431603	-0.427022	-0.384717	-0.423528	-0.460635	-0.437023	-0.442214	-0.449528	-0.384648
[truncated: 24 more columns]
