# Supplementary material for: BROAD‐NESS Uncovers Dual‐Stream Mechanisms Underlying Predictive Coding in Auditory Memory Networks
Source: Adv Sci (Weinh). 2025 Sep 29;12(44):e07878. doi: 10.1002/advs.202507878 (PMC12667469; doi:10.1002/advs.202507878)
Supplement: Supplementary file 6 — Supporting Information [file ADVS-12-e07878-s007.xlsx]

## Sheet: Network_1_SpaceRand
RANDOMIZATION OVER SPACE LABELS
Network 1
Memorised versus Novel T1
Time (s)	0.352	0.356	0.36	0.364	0.368	0.372	0.376	0.38	0.384	0.388	0.392	0.396	0.4	0.404	0.408	0.412	0.416	0.42	0.424	0.428	0.432	0.436	0.44	0.444	0.448	0.452	0.456	0.46	0.464	0.468	0.472	0.476	0.48	0.484	0.488	0.492	0.496	0.5	0.504	0.508	0.512	0.516	0.52	0.524	0.528	0.532	0.536	0.54	0.544
Significant time points (1)	1	1	1	0	0	0	0	0	0	0	0	0	0	0	0	0	0	0	0	0	0	0	0	0	0	0	0	0	0	0	0	0	0	0	0	0	0	0	0	0	0	0	0	0	0	0	1	1	1
P values below FDR threshold	0.00543238	0.00348316	0.00884561	N.S.	N.S.	N.S.	N.S.	N.S.	N.S.	N.S.	N.S.	N.S.	N.S.	N.S.	N.S.	N.S.	N.S.	N.S.	N.S.	N.S.	N.S.	N.S.	N.S.	N.S.	N.S.	N.S.	N.S.	N.S.	N.S.	N.S.	N.S.	N.S.	N.S.	N.S.	N.S.	N.S.	N.S.	N.S.	N.S.	N.S.	N.S.	N.S.	N.S.	N.S.	N.S.	N.S.	0.00798452	0.000172883	1.43637e-05
T values	-2.85607	-3.00879	-2.68208	N.S.	N.S.	N.S.	N.S.	N.S.	N.S.	N.S.	N.S.	N.S.	N.S.	N.S.	N.S.	N.S.	N.S.	N.S.	N.S.	N.S.	N.S.	N.S.	N.S.	N.S.	N.S.	N.S.	N.S.	N.S.	N.S.	N.S.	N.S.	N.S.	N.S.	N.S.	N.S.	N.S.	N.S.	N.S.	N.S.	N.S.	N.S.	N.S.	N.S.	N.S.	N.S.	N.S.	2.71924	3.93596	4.61489
Memorised versus Novel T2
Time (s)	0.352	0.356	0.36	0.364	0.368	0.372	0.376	0.38	0.384	0.388	0.392	0.396	0.4	0.404	0.408	0.412	0.416	0.42	0.424	0.428	0.432	0.436	0.44	0.444	0.448	0.452	0.456	0.46	0.464	0.468	0.472	0.476	0.48	0.484	0.488	0.492	0.496	0.5	0.504	0.508	0.512	0.516	0.52	0.524	0.528	0.532	0.536	0.54	0.544
Significant time points (1)	0	0	0	0	0	0	0	0	0	0	0	0	0	0	0	0	0	0	0	0	0	0	0	0	0	0	0	0	0	0	0	0	0	0	0	0	0	0	0	0	0	0	0	0	0	0	0	0	0
P values below FDR threshold	N.S.	N.S.	N.S.	N.S.	N.S.	N.S.	N.S.	N.S.	N.S.	N.S.	N.S.	N.S.	N.S.	N.S.	N.S.	N.S.	N.S.	N.S.	N.S.	N.S.	N.S.	N.S.	N.S.	N.S.	N.S.	N.S.	N.S.	N.S.	N.S.	N.S.	N.S.	N.S.	N.S.	N.S.	N.S.	N.S.	N.S.	N.S.	N.S.	N.S.	N.S.	N.S.	N.S.	N.S.	N.S.	N.S.	N.S.	N.S.	N.S.
T values	N.S.	N.S.	N.S.	N.S.	N.S.	N.S.	N.S.	N.S.	N.S.	N.S.	N.S.	N.S.	N.S.	N.S.	N.S.	N.S.	N.S.	N.S.	N.S.	N.S.	N.S.	N.S.	N.S.	N.S.	N.S.	N.S.	N.S.	N.S.	N.S.	N.S.	N.S.	N.S.	N.S.	N.S.	N.S.	N.S.	N.S.	N.S.	N.S.	N.S.	N.S.	N.S.	N.S.	N.S.	N.S.	N.S.	N.S.	N.S.	N.S.
Memorised versus Novel T3
Time (s)	0.352	0.356	0.36	0.364	0.368	0.372	0.376	0.38	0.384	0.388	0.392	0.396	0.4	0.404	0.408	0.412	0.416	0.42	0.424	0.428	0.432	0.436	0.44	0.444	0.448	0.452	0.456	0.46	0.464	0.468	0.472	0.476	0.48	0.484	0.488	0.492	0.496	0.5	0.504	0.508	0.512	0.516	0.52	0.524	0.528	0.532	0.536	0.54	0.544
Significant time points (1)	0	0	0	0	0	0	0	0	0	0	0	0	0	0	0	0	0	0	0	0	0	0	0	0	0	0	0	0	0	0	0	0	0	0	0	0	0	0	0	0	0	0	0	0	0	0	0	0	0
P values below FDR threshold	N.S.	N.S.	N.S.	N.S.	N.S.	N.S.	N.S.	N.S.	N.S.	N.S.	N.S.	N.S.	N.S.	N.S.	N.S.	N.S.	N.S.	N.S.	N.S.	N.S.	N.S.	N.S.	N.S.	N.S.	N.S.	N.S.	N.S.	N.S.	N.S.	N.S.	N.S.	N.S.	N.S.	N.S.	N.S.	N.S.	N.S.	N.S.	N.S.	N.S.	N.S.	N.S.	N.S.	N.S.	N.S.	N.S.	N.S.	N.S.	N.S.
T values	N.S.	N.S.	N.S.	N.S.	N.S.	N.S.	N.S.	N.S.	N.S.	N.S.	N.S.	N.S.	N.S.	N.S.	N.S.	N.S.	N.S.	N.S.	N.S.	N.S.	N.S.	N.S.	N.S.	N.S.	N.S.	N.S.	N.S.	N.S.	N.S.	N.S.	N.S.	N.S.	N.S.	N.S.	N.S.	N.S.	N.S.	N.S.	N.S.	N.S.	N.S.	N.S.	N.S.	N.S.	N.S.	N.S.	N.S.	N.S.	N.S.
Memorised versus Novel T4
Time (s)	0.352	0.356	0.36	0.364	0.368	0.372	0.376	0.38	0.384	0.388	0.392	0.396	0.4	0.404	0.408	0.412	0.416	0.42	0.424	0.428	0.432	0.436	0.44	0.444	0.448	0.452	0.456	0.46	0.464	0.468	0.472	0.476	0.48	0.484	0.488	0.492	0.496	0.5	0.504	0.508	0.512	0.516	0.52	0.524	0.528	0.532	0.536	0.54	0.544
Significant time points (1)	0	0	0	0	0	0	0	0	0	0	0	0	0	0	0	0	0	0	0	0	0	0	0	0	0	0	0	0	0	0	0	0	0	0	0	0	0	0	0	0	0	0	0	0	0	0	0	0	0
P values below FDR threshold	N.S.	N.S.	N.S.	N.S.	N.S.	N.S.	N.S.	N.S.	N.S.	N.S.	N.S.	N.S.	N.S.	N.S.	N.S.	N.S.	N.S.	N.S.	N.S.	N.S.	N.S.	N.S.	N.S.	N.S.	N.S.	N.S.	N.S.	N.S.	N.S.	N.S.	N.S.	N.S.	N.S.	N.S.	N.S.	N.S.	N.S.	N.S.	N.S.	N.S.	N.S.	N.S.	N.S.	N.S.	N.S.	N.S.	N.S.	N.S.	N.S.
T values	N.S.	N.S.	N.S.	N.S.	N.S.	N.S.	N.S.	N.S.	N.S.	N.S.	N.S.	N.S.	N.S.	N.S.	N.S.	N.S.	N.S.	N.S.	N.S.	N.S.	N.S.	N.S.	N.S.	N.S.	N.S.	N.S.	N.S.	N.S.	N.S.	N.S.	N.S.	N.S.	N.S.	N.S.	N.S.	N.S.	N.S.	N.S.	N.S.	N.S.	N.S.	N.S.	N.S.	N.S.	N.S.	N.S.	N.S.	N.S.	N.S.
[truncated: 489 more columns]

## Sheet: Network_2_SpaceRand
RANDOMIZATION OVER SPACE LABELS
Network 2
Memorised versus Novel T1
Time (s)	0.352	0.356	0.36	0.364	0.368	0.372	0.376	0.38	0.384	0.388	0.392	0.396	0.4	0.404	0.408	0.412	0.416	0.42	0.424	0.428	0.432	0.436	0.44	0.444	0.448	0.452	0.456	0.46	0.464	0.468	0.472	0.476	0.48	0.484	0.488	0.492	0.496	0.5	0.504	0.508	0.512	0.516	0.52	0.524	0.528	0.532	0.536	0.54	0.544
Significant time points (1)	0	0	0	0	0	0	0	0	0	0	0	0	0	0	0	0	0	0	0	0	0	0	0	0	0	0	0	0	0	0	0	0	0	0	0	0	0	0	0	0	0	0	1	1	1	1	1	1	1
P values below FDR threshold	N.S.	N.S.	N.S.	N.S.	N.S.	N.S.	N.S.	N.S.	N.S.	N.S.	N.S.	N.S.	N.S.	N.S.	N.S.	N.S.	N.S.	N.S.	N.S.	N.S.	N.S.	N.S.	N.S.	N.S.	N.S.	N.S.	N.S.	N.S.	N.S.	N.S.	N.S.	N.S.	N.S.	N.S.	N.S.	N.S.	N.S.	N.S.	N.S.	N.S.	N.S.	N.S.	0.0255008	0.00945566	0.00350579	0.00255221	0.0060694	0.00925762	0.0252899
T values	N.S.	N.S.	N.S.	N.S.	N.S.	N.S.	N.S.	N.S.	N.S.	N.S.	N.S.	N.S.	N.S.	N.S.	N.S.	N.S.	N.S.	N.S.	N.S.	N.S.	N.S.	N.S.	N.S.	N.S.	N.S.	N.S.	N.S.	N.S.	N.S.	N.S.	N.S.	N.S.	N.S.	N.S.	N.S.	N.S.	N.S.	N.S.	N.S.	N.S.	N.S.	N.S.	2.27525	2.6577	3.0066	3.1127	2.81713	2.66546	2.27862
Memorised versus Novel T2
Time (s)	0.352	0.356	0.36	0.364	0.368	0.372	0.376	0.38	0.384	0.388	0.392	0.396	0.4	0.404	0.408	0.412	0.416	0.42	0.424	0.428	0.432	0.436	0.44	0.444	0.448	0.452	0.456	0.46	0.464	0.468	0.472	0.476	0.48	0.484	0.488	0.492	0.496	0.5	0.504	0.508	0.512	0.516	0.52	0.524	0.528	0.532	0.536	0.54	0.544
Significant time points (1)	0	0	0	0	0	0	0	0	0	0	0	0	0	0	0	0	0	0	0	0	0	0	0	0	0	0	0	0	0	0	0	0	0	0	1	0	0	0	0	0	0	0	0	0	0	0	0	0	0
P values below FDR threshold	N.S.	N.S.	N.S.	N.S.	N.S.	N.S.	N.S.	N.S.	N.S.	N.S.	N.S.	N.S.	N.S.	N.S.	N.S.	N.S.	N.S.	N.S.	N.S.	N.S.	N.S.	N.S.	N.S.	N.S.	N.S.	N.S.	N.S.	N.S.	N.S.	N.S.	N.S.	N.S.	N.S.	N.S.	0.0217501	N.S.	N.S.	N.S.	N.S.	N.S.	N.S.	N.S.	N.S.	N.S.	N.S.	N.S.	N.S.	N.S.	N.S.
T values	N.S.	N.S.	N.S.	N.S.	N.S.	N.S.	N.S.	N.S.	N.S.	N.S.	N.S.	N.S.	N.S.	N.S.	N.S.	N.S.	N.S.	N.S.	N.S.	N.S.	N.S.	N.S.	N.S.	N.S.	N.S.	N.S.	N.S.	N.S.	N.S.	N.S.	N.S.	N.S.	N.S.	N.S.	-2.33935	N.S.	N.S.	N.S.	N.S.	N.S.	N.S.	N.S.	N.S.	N.S.	N.S.	N.S.	N.S.	N.S.	N.S.
Memorised versus Novel T3
Time (s)	0.352	0.356	0.36	0.364	0.368	0.372	0.376	0.38	0.384	0.388	0.392	0.396	0.4	0.404	0.408	0.412	0.416	0.42	0.424	0.428	0.432	0.436	0.44	0.444	0.448	0.452	0.456	0.46	0.464	0.468	0.472	0.476	0.48	0.484	0.488	0.492	0.496	0.5	0.504	0.508	0.512	0.516	0.52	0.524	0.528	0.532	0.536	0.54	0.544
Significant time points (1)	0	0	0	0	0	0	0	0	0	0	0	0	0	0	0	0	0	0	0	0	0	0	0	0	0	0	0	0	0	0	0	0	0	0	0	0	0	0	0	0	0	0	0	0	0	0	0	0	0
P values below FDR threshold	N.S.	N.S.	N.S.	N.S.	N.S.	N.S.	N.S.	N.S.	N.S.	N.S.	N.S.	N.S.	N.S.	N.S.	N.S.	N.S.	N.S.	N.S.	N.S.	N.S.	N.S.	N.S.	N.S.	N.S.	N.S.	N.S.	N.S.	N.S.	N.S.	N.S.	N.S.	N.S.	N.S.	N.S.	N.S.	N.S.	N.S.	N.S.	N.S.	N.S.	N.S.	N.S.	N.S.	N.S.	N.S.	N.S.	N.S.	N.S.	N.S.
T values	N.S.	N.S.	N.S.	N.S.	N.S.	N.S.	N.S.	N.S.	N.S.	N.S.	N.S.	N.S.	N.S.	N.S.	N.S.	N.S.	N.S.	N.S.	N.S.	N.S.	N.S.	N.S.	N.S.	N.S.	N.S.	N.S.	N.S.	N.S.	N.S.	N.S.	N.S.	N.S.	N.S.	N.S.	N.S.	N.S.	N.S.	N.S.	N.S.	N.S.	N.S.	N.S.	N.S.	N.S.	N.S.	N.S.	N.S.	N.S.	N.S.
Memorised versus Novel T4
Time (s)	0.352	0.356	0.36	0.364	0.368	0.372	0.376	0.38	0.384	0.388	0.392	0.396	0.4	0.404	0.408	0.412	0.416	0.42	0.424	0.428	0.432	0.436	0.44	0.444	0.448	0.452	0.456	0.46	0.464	0.468	0.472	0.476	0.48	0.484	0.488	0.492	0.496	0.5	0.504	0.508	0.512	0.516	0.52	0.524	0.528	0.532	0.536	0.54	0.544
Significant time points (1)	0	0	0	0	0	0	0	0	0	0	0	0	0	0	0	0	0	0	0	0	0	0	0	0	0	0	0	0	0	0	0	0	0	0	0	0	0	0	0	0	0	0	0	0	0	0	0	0	0
P values below FDR threshold	N.S.	N.S.	N.S.	N.S.	N.S.	N.S.	N.S.	N.S.	N.S.	N.S.	N.S.	N.S.	N.S.	N.S.	N.S.	N.S.	N.S.	N.S.	N.S.	N.S.	N.S.	N.S.	N.S.	N.S.	N.S.	N.S.	N.S.	N.S.	N.S.	N.S.	N.S.	N.S.	N.S.	N.S.	N.S.	N.S.	N.S.	N.S.	N.S.	N.S.	N.S.	N.S.	N.S.	N.S.	N.S.	N.S.	N.S.	N.S.	N.S.
T values	N.S.	N.S.	N.S.	N.S.	N.S.	N.S.	N.S.	N.S.	N.S.	N.S.	N.S.	N.S.	N.S.	N.S.	N.S.	N.S.	N.S.	N.S.	N.S.	N.S.	N.S.	N.S.	N.S.	N.S.	N.S.	N.S.	N.S.	N.S.	N.S.	N.S.	N.S.	N.S.	N.S.	N.S.	N.S.	N.S.	N.S.	N.S.	N.S.	N.S.	N.S.	N.S.	N.S.	N.S.	N.S.	N.S.	N.S.	N.S.	N.S.
[truncated: 489 more columns]

## Sheet: Network_1_TimeRand
RANDOMIZATION OVER TIME
Network 1
Memorised versus Novel T1
Time (s)	0.352	0.356	0.36	0.364	0.368	0.372	0.376	0.38	0.384	0.388	0.392	0.396	0.4	0.404	0.408	0.412	0.416	0.42	0.424	0.428	0.432	0.436	0.44	0.444	0.448	0.452	0.456	0.46	0.464	0.468	0.472	0.476	0.48	0.484	0.488	0.492	0.496	0.5	0.504	0.508	0.512	0.516	0.52	0.524	0.528	0.532	0.536	0.54	0.544
Significant time points (1)	0	0	0	1	0	0	0	1	0	0	0	0	0	0	1	0	0	0	0	0	0	0	1	0	0	0	0	1	0	0	0	0	0	0	0	1	0	0	0	0	0	0	1	0	1	0	0	0	1
P values below FDR threshold	N.S.	N.S.	N.S.	0.00374608	N.S.	N.S.	N.S.	3.25793e-06	N.S.	N.S.	N.S.	N.S.	N.S.	N.S.	1.42535e-05	N.S.	N.S.	N.S.	N.S.	N.S.	N.S.	N.S.	0.000988426	N.S.	N.S.	N.S.	N.S.	0.000506803	N.S.	N.S.	N.S.	N.S.	N.S.	N.S.	N.S.	0.00935311	N.S.	N.S.	N.S.	N.S.	N.S.	N.S.	9.86917e-06	N.S.	6.09247e-05	N.S.	N.S.	N.S.	4.33469e-05
T values	N.S.	N.S.	N.S.	-2.98414	N.S.	N.S.	N.S.	-4.99567	N.S.	N.S.	N.S.	N.S.	N.S.	N.S.	4.61691	N.S.	N.S.	N.S.	N.S.	N.S.	N.S.	N.S.	-3.41679	N.S.	N.S.	N.S.	N.S.	-3.62104	N.S.	N.S.	N.S.	N.S.	N.S.	N.S.	N.S.	2.6617	N.S.	N.S.	N.S.	N.S.	N.S.	N.S.	4.71264	N.S.	4.22788	N.S.	N.S.	N.S.	-4.32072
Memorised versus Novel T2
Time (s)	0.352	0.356	0.36	0.364	0.368	0.372	0.376	0.38	0.384	0.388	0.392	0.396	0.4	0.404	0.408	0.412	0.416	0.42	0.424	0.428	0.432	0.436	0.44	0.444	0.448	0.452	0.456	0.46	0.464	0.468	0.472	0.476	0.48	0.484	0.488	0.492	0.496	0.5	0.504	0.508	0.512	0.516	0.52	0.524	0.528	0.532	0.536	0.54	0.544
Significant time points (1)	0	0	0	0	1	1	0	1	0	0	0	0	0	0	0	0	0	0	0	0	0	0	0	0	0	0	0	1	0	0	0	1	0	0	0	0	0	0	1	0	0	0	1	0	1	0	0	0	1
P values below FDR threshold	N.S.	N.S.	N.S.	N.S.	0.000614926	0.000355004	N.S.	4.32665e-07	N.S.	N.S.	N.S.	N.S.	N.S.	N.S.	N.S.	N.S.	N.S.	N.S.	N.S.	N.S.	N.S.	N.S.	N.S.	N.S.	N.S.	N.S.	N.S.	0.00559054	N.S.	N.S.	N.S.	0.000200213	N.S.	N.S.	N.S.	N.S.	N.S.	N.S.	4.97344e-06	N.S.	N.S.	N.S.	0.00146123	N.S.	0.00147368	N.S.	N.S.	N.S.	0.000300783
T values	N.S.	N.S.	N.S.	N.S.	3.56266	-3.72704	N.S.	-5.4933	N.S.	N.S.	N.S.	N.S.	N.S.	N.S.	N.S.	N.S.	N.S.	N.S.	N.S.	N.S.	N.S.	N.S.	N.S.	N.S.	N.S.	N.S.	N.S.	-2.84603	N.S.	N.S.	N.S.	3.89389	N.S.	N.S.	N.S.	N.S.	N.S.	N.S.	4.88858	N.S.	N.S.	N.S.	3.29365	N.S.	3.29094	N.S.	N.S.	N.S.	-3.77577
Memorised versus Novel T3
Time (s)	0.352	0.356	0.36	0.364	0.368	0.372	0.376	0.38	0.384	0.388	0.392	0.396	0.4	0.404	0.408	0.412	0.416	0.42	0.424	0.428	0.432	0.436	0.44	0.444	0.448	0.452	0.456	0.46	0.464	0.468	0.472	0.476	0.48	0.484	0.488	0.492	0.496	0.5	0.504	0.508	0.512	0.516	0.52	0.524	0.528	0.532	0.536	0.54	0.544
Significant time points (1)	0	0	1	0	0	1	0	0	0	0	0	0	0	0	1	1	0	0	0	0	0	0	0	0	0	0	0	0	1	0	0	0	0	0	0	0	0	1	1	0	0	1	1	0	1	0	0	0	0
P values below FDR threshold	N.S.	N.S.	0.000304218	N.S.	N.S.	0.00468251	N.S.	N.S.	N.S.	N.S.	N.S.	N.S.	N.S.	N.S.	0.00176485	0.00430289	N.S.	N.S.	N.S.	N.S.	N.S.	N.S.	N.S.	N.S.	N.S.	N.S.	N.S.	N.S.	0.000292558	N.S.	N.S.	N.S.	N.S.	N.S.	N.S.	N.S.	N.S.	0.00565112	0.000509458	N.S.	N.S.	0.00225497	0.000303958	N.S.	0.00280162	N.S.	N.S.	N.S.	N.S.
T values	N.S.	N.S.	-3.77245	N.S.	N.S.	-2.9077	N.S.	N.S.	N.S.	N.S.	N.S.	N.S.	N.S.	N.S.	3.23312	2.93682	N.S.	N.S.	N.S.	N.S.	N.S.	N.S.	N.S.	N.S.	N.S.	N.S.	N.S.	N.S.	3.78389	N.S.	N.S.	N.S.	N.S.	N.S.	N.S.	N.S.	N.S.	2.84225	3.61947	N.S.	N.S.	3.15345	3.7727	N.S.	3.08179	N.S.	N.S.	N.S.	N.S.
Memorised versus Novel T4
Time (s)	0.352	0.356	0.36	0.364	0.368	0.372	0.376	0.38	0.384	0.388	0.392	0.396	0.4	0.404	0.408	0.412	0.416	0.42	0.424	0.428	0.432	0.436	0.44	0.444	0.448	0.452	0.456	0.46	0.464	0.468	0.472	0.476	0.48	0.484	0.488	0.492	0.496	0.5	0.504	0.508	0.512	0.516	0.52	0.524	0.528	0.532	0.536	0.54	0.544
Significant time points (1)	0	0	0	0	0	0	0	0	0	0	0	0	0	0	0	0	0	0	0	0	0	0	0	0	0	0	0	0	0	0	0	0	0	0	0	0	0	0	0	0	0	0	0	0	0	0	0	0	0
P values below FDR threshold	N.S.	N.S.	N.S.	N.S.	N.S.	N.S.	N.S.	N.S.	N.S.	N.S.	N.S.	N.S.	N.S.	N.S.	N.S.	N.S.	N.S.	N.S.	N.S.	N.S.	N.S.	N.S.	N.S.	N.S.	N.S.	N.S.	N.S.	N.S.	N.S.	N.S.	N.S.	N.S.	N.S.	N.S.	N.S.	N.S.	N.S.	N.S.	N.S.	N.S.	N.S.	N.S.	N.S.	N.S.	N.S.	N.S.	N.S.	N.S.	N.S.
T values	N.S.	N.S.	N.S.	N.S.	N.S.	N.S.	N.S.	N.S.	N.S.	N.S.	N.S.	N.S.	N.S.	N.S.	N.S.	N.S.	N.S.	N.S.	N.S.	N.S.	N.S.	N.S.	N.S.	N.S.	N.S.	N.S.	N.S.	N.S.	N.S.	N.S.	N.S.	N.S.	N.S.	N.S.	N.S.	N.S.	N.S.	N.S.	N.S.	N.S.	N.S.	N.S.	N.S.	N.S.	N.S.	N.S.	N.S.	N.S.	N.S.
[truncated: 489 more columns]

## Sheet: Network_2_TimeRand
RANDOMIZATION OVER TIME
Network 2
Memorised versus Novel T1
Time (s)	0.352	0.356	0.36	0.364	0.368	0.372	0.376	0.38	0.384	0.388	0.392	0.396	0.4	0.404	0.408	0.412	0.416	0.42	0.424	0.428	0.432	0.436	0.44	0.444	0.448	0.452	0.456	0.46	0.464	0.468	0.472	0.476	0.48	0.484	0.488	0.492	0.496	0.5	0.504	0.508	0.512	0.516	0.52	0.524	0.528	0.532	0.536	0.54	0.544
Significant time points (1)	0	0	0	0	0	0	0	1	0	0	0	0	1	0	0	1	0	0	0	0	0	0	0	0	0	0	0	0	0	0	0	0	1	0	1	0	0	0	0	0	0	0	0	0	0	1	0	0	1
P values below FDR threshold	N.S.	N.S.	N.S.	N.S.	N.S.	N.S.	N.S.	0.00143718	N.S.	N.S.	N.S.	N.S.	0.00242658	N.S.	N.S.	5.75141e-05	N.S.	N.S.	N.S.	N.S.	N.S.	N.S.	N.S.	N.S.	N.S.	N.S.	N.S.	N.S.	N.S.	N.S.	N.S.	N.S.	0.000953569	N.S.	0.00383125	N.S.	N.S.	N.S.	N.S.	N.S.	N.S.	N.S.	N.S.	N.S.	N.S.	0.000728067	N.S.	N.S.	1.79496e-05
T values	N.S.	N.S.	N.S.	N.S.	N.S.	N.S.	N.S.	3.29894	N.S.	N.S.	N.S.	N.S.	3.12935	N.S.	N.S.	4.24367	N.S.	N.S.	N.S.	N.S.	N.S.	N.S.	N.S.	N.S.	N.S.	N.S.	N.S.	N.S.	N.S.	N.S.	N.S.	N.S.	-3.42796	N.S.	-2.97649	N.S.	N.S.	N.S.	N.S.	N.S.	N.S.	N.S.	N.S.	N.S.	N.S.	-3.51119	N.S.	N.S.	-4.55634
Memorised versus Novel T2
Time (s)	0.352	0.356	0.36	0.364	0.368	0.372	0.376	0.38	0.384	0.388	0.392	0.396	0.4	0.404	0.408	0.412	0.416	0.42	0.424	0.428	0.432	0.436	0.44	0.444	0.448	0.452	0.456	0.46	0.464	0.468	0.472	0.476	0.48	0.484	0.488	0.492	0.496	0.5	0.504	0.508	0.512	0.516	0.52	0.524	0.528	0.532	0.536	0.54	0.544
Significant time points (1)	0	0	1	0	0	0	0	1	1	0	0	0	0	0	0	1	0	1	0	0	0	0	0	0	0	0	0	0	0	0	0	0	0	0	0	0	0	0	0	0	0	0	0	0	0	1	0	0	1
P values below FDR threshold	N.S.	N.S.	0.00129946	N.S.	N.S.	N.S.	N.S.	0.000520784	0.00161303	N.S.	N.S.	N.S.	N.S.	N.S.	N.S.	0.00144749	N.S.	0.00563909	N.S.	N.S.	N.S.	N.S.	N.S.	N.S.	N.S.	N.S.	N.S.	N.S.	N.S.	N.S.	N.S.	N.S.	N.S.	N.S.	N.S.	N.S.	N.S.	N.S.	N.S.	N.S.	N.S.	N.S.	N.S.	N.S.	N.S.	0.000507421	N.S.	N.S.	0.00114143
T values	N.S.	N.S.	-3.33091	N.S.	N.S.	N.S.	N.S.	3.61286	3.26205	N.S.	N.S.	N.S.	N.S.	N.S.	N.S.	3.29666	N.S.	2.84299	N.S.	N.S.	N.S.	N.S.	N.S.	N.S.	N.S.	N.S.	N.S.	N.S.	N.S.	N.S.	N.S.	N.S.	N.S.	N.S.	N.S.	N.S.	N.S.	N.S.	N.S.	N.S.	N.S.	N.S.	N.S.	N.S.	N.S.	-3.62068	N.S.	N.S.	-3.37179
Memorised versus Novel T3
Time (s)	0.352	0.356	0.36	0.364	0.368	0.372	0.376	0.38	0.384	0.388	0.392	0.396	0.4	0.404	0.408	0.412	0.416	0.42	0.424	0.428	0.432	0.436	0.44	0.444	0.448	0.452	0.456	0.46	0.464	0.468	0.472	0.476	0.48	0.484	0.488	0.492	0.496	0.5	0.504	0.508	0.512	0.516	0.52	0.524	0.528	0.532	0.536	0.54	0.544
Significant time points (1)	0	0	0	0	0	0	0	0	1	0	1	0	0	0	0	1	0	0	0	0	0	0	0	0	0	0	0	0	0	0	0	1	0	1	0	0	0	0	0	0	0	0	0	0	0	0	0	0	0
P values below FDR threshold	N.S.	N.S.	N.S.	N.S.	N.S.	N.S.	N.S.	N.S.	0.00154222	N.S.	0.00204002	N.S.	N.S.	N.S.	N.S.	0.000183936	N.S.	N.S.	N.S.	N.S.	N.S.	N.S.	N.S.	N.S.	N.S.	N.S.	N.S.	N.S.	N.S.	N.S.	N.S.	0.000522181	N.S.	0.00400194	N.S.	N.S.	N.S.	N.S.	N.S.	N.S.	N.S.	N.S.	N.S.	N.S.	N.S.	N.S.	N.S.	N.S.	N.S.
T values	N.S.	N.S.	N.S.	N.S.	N.S.	N.S.	N.S.	N.S.	3.27643	N.S.	-3.18617	N.S.	N.S.	N.S.	N.S.	3.91823	N.S.	N.S.	N.S.	N.S.	N.S.	N.S.	N.S.	N.S.	N.S.	N.S.	N.S.	N.S.	N.S.	N.S.	N.S.	3.61205	N.S.	2.96164	N.S.	N.S.	N.S.	N.S.	N.S.	N.S.	N.S.	N.S.	N.S.	N.S.	N.S.	N.S.	N.S.	N.S.	N.S.
Memorised versus Novel T4
Time (s)	0.352	0.356	0.36	0.364	0.368	0.372	0.376	0.38	0.384	0.388	0.392	0.396	0.4	0.404	0.408	0.412	0.416	0.42	0.424	0.428	0.432	0.436	0.44	0.444	0.448	0.452	0.456	0.46	0.464	0.468	0.472	0.476	0.48	0.484	0.488	0.492	0.496	0.5	0.504	0.508	0.512	0.516	0.52	0.524	0.528	0.532	0.536	0.54	0.544
Significant time points (1)	0	0	1	0	0	0	0	0	0	0	0	0	0	0	0	0	0	0	0	0	0	0	0	0	0	0	0	0	0	0	0	0	0	0	0	0	0	0	0	0	0	0	0	0	0	0	0	0	0
P values below FDR threshold	N.S.	N.S.	7.17189e-05	N.S.	N.S.	N.S.	N.S.	N.S.	N.S.	N.S.	N.S.	N.S.	N.S.	N.S.	N.S.	N.S.	N.S.	N.S.	N.S.	N.S.	N.S.	N.S.	N.S.	N.S.	N.S.	N.S.	N.S.	N.S.	N.S.	N.S.	N.S.	N.S.	N.S.	N.S.	N.S.	N.S.	N.S.	N.S.	N.S.	N.S.	N.S.	N.S.	N.S.	N.S.	N.S.	N.S.	N.S.	N.S.	N.S.
T values	N.S.	N.S.	-4.18299	N.S.	N.S.	N.S.	N.S.	N.S.	N.S.	N.S.	N.S.	N.S.	N.S.	N.S.	N.S.	N.S.	N.S.	N.S.	N.S.	N.S.	N.S.	N.S.	N.S.	N.S.	N.S.	N.S.	N.S.	N.S.	N.S.	N.S.	N.S.	N.S.	N.S.	N.S.	N.S.	N.S.	N.S.	N.S.	N.S.	N.S.	N.S.	N.S.	N.S.	N.S.	N.S.	N.S.	N.S.	N.S.	N.S.
[truncated: 489 more columns]
