# Supplementary material for: BROAD‐NESS Uncovers Dual‐Stream Mechanisms Underlying Predictive Coding in Auditory Memory Networks
Source: Adv Sci (Weinh). 2025 Sep 29;12(44):e07878. doi: 10.1002/advs.202507878 (PMC12667469; doi:10.1002/advs.202507878)
Supplement: Supplementary file 7 — Supporting Information [file ADVS-12-e07878-s001.xlsx]

## Sheet: Network_1_FDR_Bonferroni
Memorised versus Novel T1
Network 1
FDR
Time (s)	0.352	0.356	0.36	0.364	0.368	0.372	0.376	0.38	0.384	0.388	0.392	0.396	0.4	0.404	0.408	0.412	0.416	0.42	0.424	0.428	0.432	0.436	0.44	0.444	0.448	0.452	0.456	0.46	0.464	0.468	0.472	0.476	0.48	0.484	0.488	0.492	0.496	0.5	0.504	0.508	0.512	0.516	0.52	0.524	0.528	0.532	0.536	0.54	0.544
Significant time points (1)	1	1	1	0	0	0	0	0	0	0	0	0	0	0	0	0	0	0	0	0	0	0	0	0	0	0	0	0	0	0	0	0	0	0	0	0	0	0	0	0	0	0	0	0	0	0	1	1	1
P values below FDR threshold	0.00543238	0.00348316	0.00884561	N.S.	N.S.	N.S.	N.S.	N.S.	N.S.	N.S.	N.S.	N.S.	N.S.	N.S.	N.S.	N.S.	N.S.	N.S.	N.S.	N.S.	N.S.	N.S.	N.S.	N.S.	N.S.	N.S.	N.S.	N.S.	N.S.	N.S.	N.S.	N.S.	N.S.	N.S.	N.S.	N.S.	N.S.	N.S.	N.S.	N.S.	N.S.	N.S.	N.S.	N.S.	N.S.	N.S.	0.00798452	0.000172883	1.43637e-05
T values	-2.85607	-3.00879	-2.68208	N.S.	N.S.	N.S.	N.S.	N.S.	N.S.	N.S.	N.S.	N.S.	N.S.	N.S.	N.S.	N.S.	N.S.	N.S.	N.S.	N.S.	N.S.	N.S.	N.S.	N.S.	N.S.	N.S.	N.S.	N.S.	N.S.	N.S.	N.S.	N.S.	N.S.	N.S.	N.S.	N.S.	N.S.	N.S.	N.S.	N.S.	N.S.	N.S.	N.S.	N.S.	N.S.	N.S.	2.71924	3.93596	4.61489
BONFERRONI
Time (s)	0.352	0.356	0.36	0.364	0.368	0.372	0.376	0.38	0.384	0.388	0.392	0.396	0.4	0.404	0.408	0.412	0.416	0.42	0.424	0.428	0.432	0.436	0.44	0.444	0.448	0.452	0.456	0.46	0.464	0.468	0.472	0.476	0.48	0.484	0.488	0.492	0.496	0.5	0.504	0.508	0.512	0.516	0.52	0.524	0.528	0.532	0.536	0.54	0.544
Significant time points (1)	0	0	0	0	0	0	0	0	0	0	0	0	0	0	0	0	0	0	0	0	0	0	0	0	0	0	0	0	0	0	0	0	0	0	0	0	0	0	0	0	0	0	0	0	0	0	0	0	1
P values below FDR threshold	N.S.	N.S.	N.S.	N.S.	N.S.	N.S.	N.S.	N.S.	N.S.	N.S.	N.S.	N.S.	N.S.	N.S.	N.S.	N.S.	N.S.	N.S.	N.S.	N.S.	N.S.	N.S.	N.S.	N.S.	N.S.	N.S.	N.S.	N.S.	N.S.	N.S.	N.S.	N.S.	N.S.	N.S.	N.S.	N.S.	N.S.	N.S.	N.S.	N.S.	N.S.	N.S.	N.S.	N.S.	N.S.	N.S.	N.S.	N.S.	1.43637e-05
T values	N.S.	N.S.	N.S.	N.S.	N.S.	N.S.	N.S.	N.S.	N.S.	N.S.	N.S.	N.S.	N.S.	N.S.	N.S.	N.S.	N.S.	N.S.	N.S.	N.S.	N.S.	N.S.	N.S.	N.S.	N.S.	N.S.	N.S.	N.S.	N.S.	N.S.	N.S.	N.S.	N.S.	N.S.	N.S.	N.S.	N.S.	N.S.	N.S.	N.S.	N.S.	N.S.	N.S.	N.S.	N.S.	N.S.	N.S.	N.S.	4.61489
[truncated: 489 more columns]

## Sheet: Network_1_ClusterBased
Memorised versus Novel T1
Network 1
Permutation test						MC simulation
Cluster size	Starting time (s)	Final time (s)	p-value	Max t-value		Cluster size	Starting time (s)	Final time (s)	p-value	Max t-value
14	0.536	0.588	< 0.001	5.38465		24	0.68	0.772	< 0.001	-4.55498
9	0.636	0.668	< 0.001	-3.49278		20	0.788	0.864	< 0.001	-3.8259
24	0.68	0.772	< 0.001	-4.55498		49	1	1.192	< 0.001	-6.3269
20	0.788	0.864	< 0.001	-3.8259		33	1.372	1.5	< 0.001	-5.86972
9	0.912	0.944	< 0.001	3.42765		20	1.652	1.728	< 0.001	7.2378
49	1	1.192	< 0.001	-6.3269		38	1.864	2.012	< 0.001	-4.75863
11	1.216	1.256	< 0.001	-3.9736
6	1.28	1.3	< 0.001	3.04964
33	1.372	1.5	< 0.001	-5.86972
15	1.508	1.564	< 0.001	-3.87391
6	1.612	1.632	< 0.001	-3.2718
20	1.652	1.728	< 0.001	7.2378
9	1.796	1.828	< 0.001	-3.84646
38	1.864	2.012	< 0.001	-4.75863

## Sheet: Network_2_FDR_Bonferroni
Memorised versus Novel T1
Network 2
FDR
Time (s)	0.352	0.356	0.36	0.364	0.368	0.372	0.376	0.38	0.384	0.388	0.392	0.396	0.4	0.404	0.408	0.412	0.416	0.42	0.424	0.428	0.432	0.436	0.44	0.444	0.448	0.452	0.456	0.46	0.464	0.468	0.472	0.476	0.48	0.484	0.488	0.492	0.496	0.5	0.504	0.508	0.512	0.516	0.52	0.524	0.528	0.532	0.536	0.54	0.544
Significant time points (1)	0	0	0	0	0	0	0	0	0	0	0	0	0	0	0	0	0	0	0	0	0	0	0	0	0	0	0	0	0	0	0	0	0	0	0	0	0	0	0	0	0	0	1	1	1	1	1	1	1
P values below FDR threshold	N.S.	N.S.	N.S.	N.S.	N.S.	N.S.	N.S.	N.S.	N.S.	N.S.	N.S.	N.S.	N.S.	N.S.	N.S.	N.S.	N.S.	N.S.	N.S.	N.S.	N.S.	N.S.	N.S.	N.S.	N.S.	N.S.	N.S.	N.S.	N.S.	N.S.	N.S.	N.S.	N.S.	N.S.	N.S.	N.S.	N.S.	N.S.	N.S.	N.S.	N.S.	N.S.	0.0255008	0.00945566	0.00350579	0.00255221	0.0060694	0.00925762	0.0252899
T values	N.S.	N.S.	N.S.	N.S.	N.S.	N.S.	N.S.	N.S.	N.S.	N.S.	N.S.	N.S.	N.S.	N.S.	N.S.	N.S.	N.S.	N.S.	N.S.	N.S.	N.S.	N.S.	N.S.	N.S.	N.S.	N.S.	N.S.	N.S.	N.S.	N.S.	N.S.	N.S.	N.S.	N.S.	N.S.	N.S.	N.S.	N.S.	N.S.	N.S.	N.S.	N.S.	2.27525	2.6577	3.0066	3.1127	2.81713	2.66546	2.27862
BONFERRONI
Time (s)	0.352	0.356	0.36	0.364	0.368	0.372	0.376	0.38	0.384	0.388	0.392	0.396	0.4	0.404	0.408	0.412	0.416	0.42	0.424	0.428	0.432	0.436	0.44	0.444	0.448	0.452	0.456	0.46	0.464	0.468	0.472	0.476	0.48	0.484	0.488	0.492	0.496	0.5	0.504	0.508	0.512	0.516	0.52	0.524	0.528	0.532	0.536	0.54	0.544
Significant time points (1)	0	0	0	0	0	0	0	0	0	0	0	0	0	0	0	0	0	0	0	0	0	0	0	0	0	0	0	0	0	0	0	0	0	0	0	0	0	0	0	0	0	0	0	0	0	0	0	0	0
P values below FDR threshold	N.S.	N.S.	N.S.	N.S.	N.S.	N.S.	N.S.	N.S.	N.S.	N.S.	N.S.	N.S.	N.S.	N.S.	N.S.	N.S.	N.S.	N.S.	N.S.	N.S.	N.S.	N.S.	N.S.	N.S.	N.S.	N.S.	N.S.	N.S.	N.S.	N.S.	N.S.	N.S.	N.S.	N.S.	N.S.	N.S.	N.S.	N.S.	N.S.	N.S.	N.S.	N.S.	N.S.	N.S.	N.S.	N.S.	N.S.	N.S.	N.S.
T values	N.S.	N.S.	N.S.	N.S.	N.S.	N.S.	N.S.	N.S.	N.S.	N.S.	N.S.	N.S.	N.S.	N.S.	N.S.	N.S.	N.S.	N.S.	N.S.	N.S.	N.S.	N.S.	N.S.	N.S.	N.S.	N.S.	N.S.	N.S.	N.S.	N.S.	N.S.	N.S.	N.S.	N.S.	N.S.	N.S.	N.S.	N.S.	N.S.	N.S.	N.S.	N.S.	N.S.	N.S.	N.S.	N.S.	N.S.	N.S.	N.S.
[truncated: 489 more columns]

## Sheet: Network_2_ClusterBased
Memorised versus Novel T1
Network 2
Permutation test						MC simulation
Cluster size	Starting time (s)	Final time (s)	p-value	Max t-value		Cluster size	Starting time (s)	Final time (s)	p-value	Max t-value
7	0.52	0.544	< 0.001	3.1127		73	0.564	0.852	< 0.001	9.69477
73	0.564	0.852	< 0.001	9.69477		75	0.896	1.192	< 0.001	6.32058
75	0.896	1.192	< 0.001	6.32058		67	1.312	1.576	< 0.001	6.61487
11	1.236	1.276	< 0.001	3.30928		73	1.64	1.928	< 0.001	7.10858
67	1.312	1.576	< 0.001	6.61487		40	2.128	2.284	< 0.001	-3.70808
73	1.64	1.928	< 0.001	7.10858
15	2.008	2.064	< 0.001	-2.92208
40	2.128	2.284	< 0.001	-3.70808
